# Supplementary material for: Associations of back muscle endurance with occupational back muscle activity and spinal loading among subsistence farmers and office workers in Rwanda
Source: PLoS One. 2024 Nov 4;19(11):e0309658. doi: 10.1371/journal.pone.0309658 (PMC11534227; doi:10.1371/journal.pone.0309658)
Supplement: S3 File — (XLSX) [file pone.0309658.s003.xlsx]

## Sheet: model coefficients (moments)
Joint	Axis	Response	Predictor	Coefficient Estimate	Standard Error	t-statistic	P-value
L4/L5	VM	log(RMS)	(Intercept)	-2.91214	0.486894	-5.98106	0.000207264
			Age	0.00475189	0.00696078	0.682667	0.512005
			Body Mass	-0.00692998	0.00680893	-1.01778	0.335361
			Sex	-0.0439041	0.137101	-0.320232	0.756103
			Group	-0.494555	0.159813	-3.09459	0.012834
		log(Proportion >2)	(Intercept)	3.85062	1.90598	2.02028	0.0740885
			Age	0.051701	0.0272485	1.89739	0.0902641
			Body Mass	-0.0354323	0.026654	-1.32934	0.216445
			Sex	-0.858559	0.536692	-1.59972	0.144124
			Group	-1.57151	0.625598	-2.51202	0.0332008
		log(IQR)	(Intercept)	-3.22422	0.866181	-3.72234	0.0047534
			Age	0.00731257	0.0123832	0.590525	0.569368
			Body Mass	-0.00693943	0.012113	-0.57289	0.580748
			Sex	-0.12762	0.243902	-0.523245	0.613441
			Group	-1.04154	0.284305	-3.66346	0.00520749
		log(SD)	(Intercept)	-3.49852	0.563133	-6.2126	0.000156483
			Age	0.0117734	0.00805072	1.46241	0.177653
			Body Mass	-0.00786499	0.00787508	-0.998719	0.344024
			Sex	-0.107098	0.158569	-0.675407	0.516393
			Group	-0.886974	0.184837	-4.79869	0.000975496
	FE	log(RMS)	(Intercept)	-3.04722	0.593567	-5.13375	0.000616454
			Age	0.0054201	0.0084858	0.638726	0.538914
			Body Mass	-0.0072772	0.00830067	-0.8767	0.403443
			Sex	-0.0797015	0.167138	-0.47686	0.644828
			Group	-0.430038	0.194826	-2.2073	0.0546858
		log(Proportion >2)	(Intercept)	1.8124	1.53281	1.1824	0.267341
			Age	0.0385792	0.0219134	1.76053	0.112169
			Body Mass	0.00615855	0.0214354	0.287308	0.780382
			Sex	-0.582698	0.431612	-1.35005	0.209971
			Group	-1.31582	0.503111	-2.61537	0.0280227
		log(IQR)	(Intercept)	-2.93648	0.961544	-3.05392	0.0137057
			Age	-0.00146726	0.0137465	-0.106737	0.917339
			Body Mass	-0.00756794	0.0134466	-0.562813	0.587306
			Sex	-0.0484653	0.270754	-0.179001	0.861902
			Group	-0.86512	0.315606	-2.74114	0.0228052
		log(SD)	(Intercept)	-3.1213	0.565437	-5.52016	0.000370409
			Age	0.00631301	0.00808365	0.780961	0.454876
			Body Mass	-0.0109485	0.00790729	-1.3846	0.199534
			Sex	-0.0370792	0.159217	-0.232884	0.821062
			Group	-0.717706	0.185593	-3.8671	0.00380557
	LB	log(RMS)	(Intercept)	-3.72915	0.347615	-10.7278	1.98804e-06
			Age	-0.00100801	0.00496961	-0.202836	0.843775
			Body Mass	-0.00497767	0.00486119	-1.02396	0.332587
			Sex	0.10547	0.0978825	1.07751	0.309284
			Group	-0.849448	0.114097	-7.44495	3.91295e-05
		log(Proportion >2)	(Intercept)	6.31037	1.53313	4.11601	0.00261347
			Age	0.0240027	0.0219181	1.09511	0.301908
			Body Mass	-0.0795455	0.0214399	-3.71016	0.00484377
			Sex	-0.851933	0.431703	-1.97342	0.079901
			Group	-1.52713	0.503217	-3.03472	0.0141381
		log(IQR)	(Intercept)	-3.65776	0.54986	-6.65216	9.35068e-05
			Age	0.00263287	0.00786096	0.33493	0.745352
			Body Mass	-0.00797809	0.00768946	-1.03754	0.326557
			Sex	-0.0426914	0.154831	-0.275729	0.788983
			Group	-1.14402	0.18048	-6.33877	0.000134651
		log(SD)	(Intercept)	-4.0966	0.288125	-14.2181	1.79426e-07
			Age	0.00343591	0.00411912	0.834135	0.42579
			Body Mass	-0.00201885	0.00402926	-0.501046	0.628363
			Sex	0.0788416	0.0811312	0.971779	0.356552
			Group	-0.928612	0.0945711	-9.8192	4.16423e-06
	AR	log(RMS)	(Intercept)	-4.55243	0.55901	-8.14374	1.91941e-05
			Age	0.00204036	0.00799177	0.255308	0.804224
			Body Mass	-0.00264223	0.00781742	-0.337993	0.743119
			Sex	0.0500697	0.157408	0.31809	0.757674
			Group	-1.07911	0.183483	-5.88127	0.000234456
		log(Proportion >2)	(Intercept)	3.2472	1.80477	1.79923	0.10552
			Age	0.0068198	0.0258016	0.264317	0.797489
			Body Mass	-0.0194118	0.0252387	-0.769127	0.461525
			Sex	-0.547577	0.508194	-1.0775	0.309291
			Group	-2.60196	0.592379	-4.3924	0.00173948
		log(IQR)	(Intercept)	-4.98344	0.518139	-9.61796	4.94383e-06
			Age	0.00424157	0.00740747	0.572607	0.580931
			Body Mass	0.000447638	0.00724587	0.0617783	0.95209
			Sex	-0.123539	0.145899	-0.846742	0.419084
			Group	-1.41275	0.170068	-8.30697	1.63641e-05
		log(SD)	(Intercept)	-4.60961	0.575954	-8.00345	2.20588e-05
			Age	0.0030087	0.008234	0.365399	0.723254
			Body Mass	-0.00223634	0.00805437	-0.277655	0.78755
			Sex	0.0408723	0.162179	0.25202	0.806687
			Group	-1.10729	0.189045	-5.8573	0.000241551
L3/L4	VM	log(RMS)	(Intercept)	-3.0296	0.503961	-6.01158	0.000199646
			Age	0.00469587	0.00720478	0.651772	0.530838
			Body Mass	-0.00688926	0.0070476	-0.977533	0.353848
			Sex	-0.0344404	0.141907	-0.242697	0.813681
			Group	-0.50178	0.165415	-3.03347	0.014167
		log(Proportion >2)	(Intercept)	3.89404	1.9049	2.04423	0.0712763
			Age	0.0507942	0.027233	1.86517	0.0950269
			Body Mass	-0.0358583	0.0266389	-1.34609	0.211196
			Sex	-0.826561	0.536387	-1.54098	0.157711
			Group	-1.53188	0.625243	-2.45005	0.0367537
		log(IQR)	(Intercept)	-3.34488	0.871083	-3.83992	0.00396704
			Age	0.00614689	0.0124532	0.493597	0.633412
			Body Mass	-0.00665318	0.0121816	-0.546168	0.598227
			Sex	-0.0907686	0.245282	-0.370058	0.719898
			Group	-1.02714	0.285914	-3.59246	0.00581639
		log(SD)	(Intercept)	-3.56316	0.568716	-6.26526	0.000146934
			Age	0.011214	0.00813053	1.37925	0.201122
			Body Mass	-0.00826523	0.00795315	-1.03924	0.325807
			Sex	-0.0910912	0.160141	-0.56882	0.583392
			Group	-0.903908	0.186669	-4.84231	0.000918082
	FE	log(RMS)	(Intercept)	-3.16971	0.609438	-5.20104	0.000563273
			Age	0.00525309	0.00871271	0.602923	0.561443
			Body Mass	-0.00718439	0.00852263	-0.842978	0.421078
			Sex	-0.0717801	0.171607	-0.418281	0.685546
			Group	-0.432973	0.200035	-2.16448	0.058638
		log(Proportion >2)	(Intercept)	1.30857	1.6525	0.791876	0.4488
			Age	0.0397563	0.0236246	1.68283	0.126699
			Body Mass	0.0134777	0.0231092	0.583219	0.574067
			Sex	-0.531039	0.465315	-1.14125	0.283223
			Group	-1.26781	0.542397	-2.33742	0.0442068
		log(IQR)	(Intercept)	-3.09266	0.941986	-3.28313	0.00948177
			Age	-0.00199038	0.0134669	-0.147798	0.885761
			Body Mass	-0.00689077	0.0131731	-0.523094	0.613542
			Sex	-0.042342	0.265247	-0.159632	0.876696
			Group	-0.86779	0.309187	-2.80668	0.0204877
		log(SD)	(Intercept)	-3.2042	0.560476	-5.71693	0.000288071
			Age	0.0057899	0.00801273	0.722588	0.488284
			Body Mass	-0.011028	0.00783792	-1.40701	0.193006
			Sex	-0.0346038	0.157821	-0.21926	0.831339
			Group	-0.739097	0.183964	-4.01761	0.00302895
	LB	log(RMS)	(Intercept)	-3.77843	0.324426	-11.6465	9.92921e-07
			Age	-0.000633643	0.00463809	-0.136617	0.894341
			Body Mass	-0.0061106	0.0045369	-1.34687	0.210955
			Sex	0.102092	0.0913528	1.11756	0.292699
			Group	-0.849901	0.106486	-7.98135	2.25513e-05
		log(Proportion >2)	(Intercept)	6.66869	1.60109	4.1651	0.00242922
			Age	0.0191978	0.0228896	0.838711	0.423347
			Body Mass	-0.0807512	0.0223902	-3.60654	0.00568998
			Sex	-0.851682	0.450839	-1.88911	0.0914668
			Group	-1.54749	0.525523	-2.94468	0.0163619
		log(IQR)	(Intercept)	-3.88412	0.512938	-7.57231	3.4239e-05
			Age	0.00352672	0.00733311	0.480931	0.642041
			Body Mass	-0.00682409	0.00717313	-0.951341	0.366279
			Sex	-0.0517209	0.144435	-0.358092	0.728529
			Group	-1.10527	0.168361	-6.56488	0.000103378
		log(SD)	(Intercept)	-4.18863	0.304317	-13.764	2.37509e-07
			Age	0.00394724	0.00435061	0.907284	0.387904
			Body Mass	-0.00252298	0.00425569	-0.592847	0.567879
			Sex	0.0846073	0.0856906	0.987359	0.349266
			Group	-0.939454	0.0998857	-9.40529	5.94647e-06
	AR	log(RMS)	(Intercept)	-4.66668	0.531089	-8.787	1.03816e-05
			Age	0.000922479	0.0075926	0.121497	0.905967
			Body Mass	-0.001112	0.00742696	-0.149724	0.884284
			Sex	0.0988498	0.149546	0.661001	0.525169
			Group	-1.08145	0.174319	-6.20388	0.000158129
		log(Proportion >2)	(Intercept)	3.49057	1.51418	2.30525	0.0465972
			Age	0.0138084	0.0216472	0.637886	0.539436
			Body Mass	-0.0304761	0.0211749	-1.43926	0.183936
			Sex	-0.692292	0.426367	-1.6237	0.138887
			Group	-2.40282	0.496997	-4.83468	0.000927848
		log(IQR)	(Intercept)	-4.59898	0.609776	-7.54208	3.53359e-05
			Age	0.000817828	0.00871754	0.0938141	0.927312
			Body Mass	-0.00358886	0.00852736	-0.420864	0.683726
			Sex	-0.119943	0.171703	-0.698552	0.502482
			Group	-1.40032	0.200146	-6.99648	6.34939e-05
		log(SD)	(Intercept)	-4.7003	0.520372	-9.03258	8.28925e-06
			Age	0.00200557	0.00743939	0.269589	0.793556
			Body Mass	-0.00109348	0.00727709	-0.150264	0.88387
			Sex	0.0713286	0.146528	0.486792	0.638041
			Group	-1.1057	0.170801	-6.47362	0.000114928
L2/L3	VM	log(RMS)	(Intercept)	-3.1697	0.520785	-6.08639	0.000182231
			Age	0.00449265	0.00744529	0.603422	0.561125
			Body Mass	-0.00624662	0.00728286	-0.857715	0.413307
			Sex	-0.0156464	0.146644	-0.106697	0.91737
			Group	-0.475955	0.170937	-2.7844	0.0212476
		log(Proportion >2)	(Intercept)	3.58153	1.97179	1.81639	0.10269
			Age	0.0515241	0.0281893	1.82779	0.100849
			Body Mass	-0.0310072	0.0275743	-1.1245	0.289898
			Sex	-0.788401	0.555223	-1.41997	0.189315
			Group	-1.60011	0.647199	-2.47237	0.0354324
		log(IQR)	(Intercept)	-3.43455	0.866916	-3.9618	0.00329527
			Age	0.00387681	0.0123937	0.312805	0.761555
			Body Mass	-0.00646241	0.0121233	-0.533056	0.606904
			Sex	-0.023558	0.244109	-0.096506	0.925234
			Group	-0.984577	0.284547	-3.46016	0.00715902
		log(SD)	(Intercept)	-3.60945	0.562059	-6.42184	0.000122102
			Age	0.0101574	0.00803535	1.26409	0.237954
			Body Mass	-0.00877907	0.00786005	-1.11692	0.292957
			Sex	-0.0635747	0.158266	-0.401695	0.69728
			Group	-0.913887	0.184484	-4.95375	0.000787238
	FE	log(RMS)	(Intercept)	-3.31474	0.614731	-5.39217	0.000437463
			Age	0.00485136	0.00878837	0.552021	0.594374
			Body Mass	-0.00638399	0.00859664	-0.742614	0.47665
			Sex	-0.052393	0.173098	-0.302679	0.769014
			Group	-0.399824	0.201772	-1.98156	0.0788613
		log(Proportion >2)	(Intercept)	1.18187	1.72444	0.685364	0.51038
			Age	0.0359786	0.0246531	1.45939	0.178461
			Body Mass	0.0170953	0.0241153	0.7089	0.496337
			Sex	-0.491187	0.485574	-1.01156	0.338169
			Group	-1.24076	0.566012	-2.19211	0.0560568
		log(IQR)	(Intercept)	-3.29693	0.907464	-3.63313	0.00545898
			Age	-0.0020464	0.0129734	-0.157739	0.878145
			Body Mass	-0.00609292	0.0126903	-0.480123	0.642594
			Sex	-0.0246401	0.255526	-0.0964289	0.925293
			Group	-0.861997	0.297856	-2.89401	0.0177678
		log(SD)	(Intercept)	-3.30957	0.555797	-5.95463	0.000214116
			Age	0.00506991	0.00794584	0.638058	0.539329
			Body Mass	-0.0109408	0.00777249	-1.40763	0.192829
			Sex	-0.0228833	0.156503	-0.146216	0.886973
			Group	-0.76087	0.182429	-4.17078	0.00240882
	LB	log(RMS)	(Intercept)	-3.87953	0.314128	-12.3502	6.02446e-07
			Age	-0.000261954	0.00449086	-0.0583305	0.95476
			Body Mass	-0.00665608	0.00439289	-1.51519	0.164026
			Sex	0.105511	0.0884531	1.19285	0.263425
			Group	-0.857114	0.103106	-8.31295	1.62695e-05
		log(Proportion >2)	(Intercept)	6.4981	1.43904	4.51558	0.001456
			Age	0.0171062	0.0205729	0.83149	0.427206
			Body Mass	-0.0767891	0.0201241	-3.81577	0.0041165
			Sex	-0.79977	0.405209	-1.97372	0.0798625
			Group	-1.43251	0.472334	-3.03283	0.0141817
		log(IQR)	(Intercept)	-4.23374	0.482427	-8.77591	1.0489e-05
			Age	0.00433464	0.00689692	0.628489	0.545301
			Body Mass	-0.0039589	0.00674646	-0.586812	0.571754
			Sex	-0.0606197	0.135843	-0.446247	0.665962
			Group	-1.09237	0.158347	-6.8986	7.078e-05
		log(SD)	(Intercept)	-4.3106	0.327722	-13.1532	3.51117e-07
			Age	0.00432552	0.00468521	0.923229	0.379974
			Body Mass	-0.00270979	0.00458299	-0.59127	0.56889
			Sex	0.0957793	0.0922809	1.03791	0.326392
			Group	-0.954955	0.107568	-8.87771	9.54783e-06
	AR	log(RMS)	(Intercept)	-4.60936	0.516859	-8.91802	9.20112e-06
			Age	2.51899e-05	0.00738917	0.00340902	0.997354
			Body Mass	-0.00190289	0.00722797	-0.263268	0.798272
			Sex	0.12822	0.145539	0.881001	0.401232
			Group	-1.0451	0.169648	-6.16042	0.000166613
		log(Proportion >2)	(Intercept)	3.63876	1.29285	2.81454	0.0202266
			Age	0.0177415	0.0184829	0.959886	0.362189
			Body Mass	-0.0372766	0.0180797	-2.0618	0.0692783
			Sex	-0.807188	0.364043	-2.21729	0.0538018
			Group	-2.14301	0.424349	-5.05011	0.00069024
		log(IQR)	(Intercept)	-4.33675	0.678254	-6.394	0.00012616
			Age	0.00167216	0.00969651	0.17245	0.866899
			Body Mass	-0.00826113	0.00948497	-0.87097	0.406403
			Sex	-0.0943595	0.190985	-0.494068	0.633092
			Group	-1.27291	0.222622	-5.71778	0.000287763
		log(SD)	(Intercept)	-4.70135	0.486913	-9.65542	4.78729e-06
			Age	0.00167513	0.00696105	0.240643	0.815224
			Body Mass	-0.00133815	0.00680918	-0.196521	0.848568
			Sex	0.0989044	0.137106	0.72137	0.488997
			Group	-1.07663	0.159819	-6.73656	8.49331e-05
L1/L2	VM	log(RMS)	(Intercept)	-3.29823	0.522073	-6.31756	0.000138076
			Age	0.00400137	0.00746371	0.536109	0.604878
			Body Mass	-0.00540544	0.00730088	-0.740382	0.477938
			Sex	0.0122624	0.147007	0.0834136	0.935349
			Group	-0.424548	0.17136	-2.47753	0.0351336
		log(Proportion >2)	(Intercept)	3.07698	1.97482	1.55811	0.153636
			Age	0.0498634	0.0282326	1.76617	0.111177
			Body Mass	-0.0229096	0.0276167	-0.829556	0.428244
			Sex	-0.689337	0.556075	-1.23965	0.246455
			Group	-1.64251	0.648192	-2.53399	0.0320252
		log(IQR)	(Intercept)	-3.56968	0.83575	-4.27124	0.00207654
			Age	0.00296038	0.0119481	0.24777	0.809873
			Body Mass	-0.00604742	0.0116875	-0.517428	0.617333
			Sex	0.0119094	0.235333	0.0506066	0.960744
			Group	-0.965863	0.274317	-3.52097	0.00650551
		log(SD)	(Intercept)	-3.63673	0.551784	-6.59085	0.000100326
			Age	0.00858379	0.00788846	1.08814	0.304811
			Body Mass	-0.00934305	0.00771637	-1.21081	0.256804
			Sex	-0.0212367	0.155373	-0.136682	0.894291
			Group	-0.912872	0.181111	-5.04039	0.000699415
	FE	log(RMS)	(Intercept)	-3.44325	0.593374	-5.80282	0.000258559
			Age	0.00409502	0.00848305	0.482729	0.640813
			Body Mass	-0.0053914	0.00829798	-0.649724	0.532101
			Sex	-0.0206008	0.167084	-0.123296	0.904582
			Group	-0.33826	0.194763	-1.73678	0.116439
		log(Proportion >2)	(Intercept)	1.17345	1.71375	0.684726	0.510764
			Age	0.0346428	0.0245002	1.41398	0.191014
			Body Mass	0.0176372	0.0239657	0.735934	0.480511
			Sex	-0.516025	0.482562	-1.06934	0.312754
			Group	-1.23127	0.562501	-2.18893	0.0563486
		log(IQR)	(Intercept)	-3.52735	0.864544	-4.08002	0.00275795
			Age	-0.00188729	0.0123598	-0.152696	0.882006
			Body Mass	-0.00511898	0.0120901	-0.423401	0.681941
			Sex	-0.00231678	0.243441	-0.00951679	0.992614
			Group	-0.851087	0.283768	-2.99923	0.014975
		log(SD)	(Intercept)	-3.42258	0.554739	-6.16972	0.000164756
			Age	0.00426672	0.0079307	0.538	0.603625
			Body Mass	-0.0107008	0.00775769	-1.37939	0.201081
			Sex	-0.00524613	0.156205	-0.0335849	0.973941
			Group	-0.784367	0.182081	-4.30779	0.00196806
	LB	log(RMS)	(Intercept)	-4.01035	0.323521	-12.396	5.83688e-07
			Age	9.25203e-05	0.00462514	0.0200038	0.984477
			Body Mass	-0.00677781	0.00452424	-1.49811	0.168332
			Sex	0.117419	0.0910979	1.28893	0.229566
			Group	-0.873152	0.106189	-8.22264	1.77642e-05
		log(Proportion >2)	(Intercept)	6.20442	1.34444	4.61488	0.00126351
			Age	0.0180382	0.0192205	0.938489	0.372494
			Body Mass	-0.0721498	0.0188012	-3.83751	0.00398165
			Sex	-0.727789	0.378571	-1.92246	0.0867137
			Group	-1.48375	0.441284	-3.36235	0.0083579
		log(IQR)	(Intercept)	-4.6232	0.482232	-9.58708	5.07706e-06
			Age	0.00594562	0.00689413	0.862418	0.410848
			Body Mass	-0.000966471	0.00674372	-0.143314	0.8892
			Sex	-0.0828851	0.135788	-0.6104	0.556694
			Group	-1.07086	0.158282	-6.76548	8.21963e-05
		log(SD)	(Intercept)	-4.44815	0.360534	-12.3377	6.07673e-07
			Age	0.00463385	0.00515429	0.899027	0.392056
			Body Mass	-0.00265812	0.00504185	-0.527211	0.610794
			Sex	0.113783	0.10152	1.1208	0.291389
			Group	-0.979126	0.118338	-8.27401	1.68963e-05
	AR	log(RMS)	(Intercept)	-4.50523	0.497445	-9.05674	8.10996e-06
			Age	-0.000616656	0.00711162	-0.0867109	0.9328
			Body Mass	-0.00338294	0.00695648	-0.486301	0.638376
			Sex	0.143517	0.140072	1.02459	0.332305
			Group	-0.99677	0.163276	-6.10482	0.000178199
		log(Proportion >2)	(Intercept)	3.78316	1.32648	2.85203	0.0190262
			Age	0.0236851	0.0189638	1.24897	0.243185
			Body Mass	-0.0453683	0.01855	-2.44573	0.0370154
			Sex	-0.7568	0.373514	-2.02616	0.0733884
			Group	-1.954	0.435389	-4.48793	0.00151502
		log(IQR)	(Intercept)	-4.32547	0.658459	-6.56909	0.000102877
			Age	0.00168618	0.00941351	0.179124	0.861808
			Body Mass	-0.00855508	0.00920815	-0.929077	0.377094
			Sex	-0.0577434	0.185411	-0.311435	0.762563
			Group	-1.16799	0.216125	-5.40421	0.000430628
		log(SD)	(Intercept)	-4.68382	0.463142	-10.1131	3.25815e-06
			Age	0.00174816	0.00662122	0.264024	0.797708
			Body Mass	-0.00193688	0.00647677	-0.29905	0.771692
			Sex	0.118174	0.130413	0.906151	0.388472
			Group	-1.0409	0.152017	-6.84726	7.49636e-05
T12/L1	VM	log(RMS)	(Intercept)	-3.41782	0.500367	-6.83062	7.63763e-05
			Age	0.00322215	0.0071534	0.450437	0.66305
			Body Mass	-0.00441168	0.00699734	-0.63048	0.544056
			Sex	0.0512396	0.140895	0.363672	0.724499
			Group	-0.346206	0.164235	-2.10799	0.064279
		log(Proportion >2)	(Intercept)	2.43728	2.20678	1.10445	0.29805
			Age	0.0526195	0.0315488	1.66788	0.129686
			Body Mass	-0.0153917	0.0308605	-0.498749	0.629918
			Sex	-0.582612	0.621393	-0.937591	0.372932
			Group	-1.91743	0.72433	-2.64717	0.0265992
		log(IQR)	(Intercept)	-3.60534	0.801144	-4.50024	0.00148844
			Age	0.000173702	0.0114534	0.015166	0.988231
			Body Mass	-0.00709498	0.0112035	-0.633282	0.542305
			Sex	0.119279	0.225588	0.528748	0.60977
			Group	-0.884807	0.262958	-3.36482	0.00832523
		log(SD)	(Intercept)	-3.67761	0.546191	-6.73319	8.52586e-05
			Age	0.00675814	0.0078085	0.865486	0.40925
			Body Mass	-0.00973268	0.00763815	-1.27422	0.234503
			Sex	0.0308466	0.153798	0.200566	0.845497
			Group	-0.916448	0.179275	-5.11195	0.00063483
	FE	log(RMS)	(Intercept)	-3.56039	0.542186	-6.56674	0.000103156
			Age	0.00311346	0.00775124	0.401672	0.697296
			Body Mass	-0.00427195	0.00758214	-0.563423	0.586908
			Sex	0.024471	0.15267	0.160287	0.876195
			Group	-0.250036	0.177961	-1.405	0.193583
		log(Proportion >2)	(Intercept)	1.51494	1.77344	0.854234	0.415133
			Age	0.0371727	0.0253536	1.46617	0.176651
			Body Mass	0.00856702	0.0248005	0.345437	0.737702
			Sex	-0.459953	0.499371	-0.921064	0.381044
			Group	-1.28317	0.582095	-2.2044	0.0549452
		log(IQR)	(Intercept)	-3.77973	0.802128	-4.71213	0.00110121
			Age	-0.0018187	0.0114675	-0.158597	0.877488
			Body Mass	-0.00416173	0.0112173	-0.371011	0.719212
			Sex	0.0336779	0.225866	0.149106	0.884758
			Group	-0.826666	0.263281	-3.13986	0.0119308
		log(SD)	(Intercept)	-3.5552	0.562357	-6.32196	0.000137358
			Age	0.00329558	0.00803961	0.409917	0.691452
			Body Mass	-0.0102399	0.00786422	-1.30209	0.225222
			Sex	0.0226274	0.15835	0.142895	0.889521
			Group	-0.814919	0.184582	-4.41495	0.00168346
	LB	log(RMS)	(Intercept)	-4.13469	0.333816	-12.3861	5.87654e-07
			Age	0.000382418	0.00477233	0.0801323	0.937886
			Body Mass	-0.0066762	0.00466822	-1.43014	0.186462
			Sex	0.136362	0.0939969	1.45071	0.180803
			Group	-0.872634	0.109568	-7.96431	2.29393e-05
		log(Proportion >2)	(Intercept)	6.59289	1.25042	5.27253	0.000512147
			Age	0.0106521	0.0178764	0.595875	0.565941
			Body Mass	-0.074514	0.0174864	-4.26126	0.00210724
			Sex	-0.515077	0.352097	-1.46288	0.177526
			Group	-1.32113	0.410424	-3.21893	0.0105074
		log(IQR)	(Intercept)	-4.85401	0.502663	-9.65659	4.78248e-06
			Age	0.00632706	0.00718621	0.880445	0.401517
			Body Mass	0.000313832	0.00702944	0.0446454	0.965365
			Sex	-0.0824034	0.141541	-0.582187	0.574733
			Group	-1.00854	0.164988	-6.11277	0.000176491
		log(SD)	(Intercept)	-4.58382	0.38052	-12.0462	7.45194e-07
			Age	0.00497855	0.00544003	0.915171	0.383966
			Body Mass	-0.00238441	0.00532135	-0.448083	0.664685
			Sex	0.136197	0.107148	1.27111	0.235557
			Group	-0.987004	0.124898	-7.9025	2.44098e-05
	AR	log(RMS)	(Intercept)	-4.5116	0.5231	-8.62475	1.20801e-05
			Age	-0.00103482	0.00747838	-0.138375	0.892991
			Body Mass	-0.00399182	0.00731523	-0.545686	0.598545
			Sex	0.160726	0.147296	1.09118	0.303544
			Group	-1.01296	0.171696	-5.89972	0.00022915
		log(Proportion >2)	(Intercept)	3.25287	1.43186	2.27179	0.0492191
			Age	0.0243786	0.0204702	1.19093	0.264142
			Body Mass	-0.0364721	0.0200236	-1.82145	0.101868
			Sex	-0.757714	0.403186	-1.87932	0.0929077
			Group	-1.98157	0.469976	-4.21633	0.00225164
		log(IQR)	(Intercept)	-4.48358	0.650716	-6.89022	7.14455e-05
			Age	0.0019348	0.00930283	0.20798	0.839875
			Body Mass	-0.00754653	0.00909988	-0.8293	0.428381
			Sex	-0.0399496	0.183231	-0.218029	0.83227
			Group	-1.13525	0.213584	-5.31523	0.000484022
		log(SD)	(Intercept)	-4.70297	0.49322	-9.53522	5.30986e-06
			Age	0.00141642	0.00705122	0.200875	0.845262
			Body Mass	-0.00239475	0.00689739	-0.347196	0.736425
			Sex	0.138014	0.138882	0.99375	0.34631
			Group	-1.05956	0.161889	-6.54498	0.000105784
T11/T12	VM	log(RMS)	(Intercept)	-3.52192	0.475681	-7.40395	4.08626e-05
			Age	0.00251852	0.00680047	0.370345	0.719691
			Body Mass	-0.00365233	0.00665211	-0.549047	0.59633
			Sex	0.0898101	0.133944	0.670506	0.519369
			Group	-0.278887	0.156132	-1.78622	0.107712
		log(Proportion >2)	(Intercept)	2.06599	2.36899	0.872097	0.40582
			Age	0.0523316	0.0338678	1.54517	0.156704
			Body Mass	-0.0107662	0.033129	-0.324978	0.752625
			Sex	-0.567397	0.667068	-0.850583	0.417055
			Group	-2.18847	0.777572	-2.81449	0.0202282
		log(IQR)	(Intercept)	-3.73865	0.746674	-5.00707	0.000731869
			Age	-0.00116286	0.0106747	-0.108937	0.915643
			Body Mass	-0.00727586	0.0104418	-0.696803	0.503525
			Sex	0.191133	0.210251	0.909073	0.387008
			Group	-0.842119	0.24508	-3.4361	0.0074362
		log(SD)	(Intercept)	-3.72549	0.553921	-6.72567	8.59892e-05
			Age	0.00488871	0.00791902	0.617338	0.552308
			Body Mass	-0.00992145	0.00774626	-1.28081	0.232281
			Sex	0.0871223	0.155975	0.558567	0.590082
			Group	-0.932684	0.181813	-5.12991	0.000619651
	FE	log(RMS)	(Intercept)	-3.66569	0.495821	-7.39318	4.13321e-05
			Age	0.00238205	0.0070884	0.336049	0.744536
			Body Mass	-0.00344357	0.00693376	-0.496639	0.631348
			Sex	0.0670236	0.139615	0.480061	0.642637
			Group	-0.176144	0.162743	-1.08235	0.307243
		log(Proportion >2)	(Intercept)	1.61047	1.85705	0.867219	0.408348
			Age	0.0345132	0.026549	1.29998	0.225913
			Body Mass	0.00647108	0.0259698	0.249178	0.808817
			Sex	-0.424031	0.522914	-0.8109	0.43834
			Group	-1.4726	0.609538	-2.41592	0.0388698
		log(IQR)	(Intercept)	-4.05257	0.725842	-5.58326	0.000341519
			Age	-0.0017388	0.0103769	-0.167565	0.87063
			Body Mass	-0.00295987	0.0101505	-0.291599	0.777202
			Sex	0.066646	0.204385	0.326081	0.751817
			Group	-0.801416	0.238242	-3.36387	0.00833779
		log(SD)	(Intercept)	-3.68404	0.582581	-6.32365	0.000137084
			Age	0.0022767	0.00832875	0.273354	0.79075
			Body Mass	-0.00961393	0.00814705	-1.18005	0.268229
			Sex	0.0524345	0.164045	0.319635	0.75654
			Group	-0.858128	0.19122	-4.48765	0.00151563
	LB	log(RMS)	(Intercept)	-4.25369	0.347581	-12.238	6.51263e-07
			Age	0.000611255	0.00496912	0.123011	0.904802
			Body Mass	-0.00646283	0.00486071	-1.32961	0.216362
			Sex	0.156629	0.0978728	1.60033	0.143989
			Group	-0.864874	0.114086	-7.5809	3.39341e-05
		log(Proportion >2)	(Intercept)	7.3905	1.57575	4.69015	0.00113583
			Age	-0.00431277	0.0225274	-0.191445	0.852426
			Body Mass	-0.0821286	0.0220359	-3.72703	0.00471908
			Sex	0.0229873	0.443705	0.0518077	0.959814
			Group	-0.873782	0.517207	-1.68942	0.125403
		log(IQR)	(Intercept)	-5.00861	0.5271	-9.5022	5.46422e-06
			Age	0.00589109	0.00753557	0.781771	0.454423
			Body Mass	0.000842229	0.00737117	0.11426	0.91154
			Sex	-0.0703033	0.148422	-0.473671	0.647014
			Group	-0.920587	0.173009	-5.32103	0.000480333
		log(SD)	(Intercept)	-4.71532	0.395954	-11.9087	8.21705e-07
			Age	0.00530032	0.00566068	0.936341	0.373541
			Body Mass	-0.0020011	0.00553718	-0.361393	0.726144
			Sex	0.157966	0.111494	1.41681	0.19021
			Group	-0.987878	0.129964	-7.60119	3.32255e-05
	AR	log(RMS)	(Intercept)	-4.53711	0.56185	-8.0753	2.0537e-05
			Age	-0.00147786	0.00803237	-0.183988	0.858101
			Body Mass	-0.00433931	0.00785714	-0.552276	0.594207
			Sex	0.179703	0.158207	1.13587	0.285352
			Group	-1.0505	0.184415	-5.69638	0.00029566
		log(Proportion >2)	(Intercept)	3.09283	1.40383	2.20314	0.0550577
			Age	0.0228797	0.0200695	1.14002	0.283707
			Body Mass	-0.0318738	0.0196317	-1.62359	0.138911
			Sex	-0.716223	0.395294	-1.81187	0.103427
			Group	-2.12078	0.460777	-4.60262	0.00128572
		log(IQR)	(Intercept)	-4.662	0.650722	-7.16435	5.28335e-05
			Age	0.00210901	0.00930291	0.226705	0.825719
			Body Mass	-0.00654207	0.00909995	-0.718913	0.490438
			Sex	-0.0180288	0.183232	-0.0983934	0.923776
			Group	-1.11004	0.213586	-5.19715	0.00056621
		log(SD)	(Intercept)	-4.71831	0.537767	-8.77389	1.05086e-05
			Age	0.000858516	0.00768807	0.111669	0.913537
			Body Mass	-0.00283403	0.00752035	-0.376848	0.715018
			Sex	0.159961	0.151426	1.05636	0.318332
			Group	-1.09509	0.176511	-6.2041	0.000158087
T10/T11	VM	log(RMS)	(Intercept)	-3.61362	0.458702	-7.87793	2.50228e-05
			Age	0.00200933	0.00655774	0.306407	0.766265
			Body Mass	-0.00308804	0.00641467	-0.481403	0.641719
			Sex	0.122538	0.129163	0.94871	0.367545
			Group	-0.229066	0.150559	-1.52143	0.162477
		log(Proportion >2)	(Intercept)	1.25605	2.68612	0.467605	0.651182
			Age	0.056787	0.0384016	1.47877	0.173327
			Body Mass	-0.000969601	0.0375638	-0.0258121	0.97997
			Sex	-0.7221	0.756367	-0.954696	0.364669
			Group	-2.77546	0.881663	-3.14799	0.0117756
		log(IQR)	(Intercept)	-3.94751	0.7044	-5.60407	0.000332534
			Age	-0.00190007	0.0100703	-0.18868	0.85453
			Body Mass	-0.00636648	0.00985061	-0.646303	0.534214
			Sex	0.235146	0.198347	1.18553	0.266164
			Group	-0.830492	0.231204	-3.59203	0.00582033
		log(SD)	(Intercept)	-3.788	0.572671	-6.61462	9.762e-05
			Age	0.00338697	0.00818706	0.413698	0.688779
			Body Mass	-0.00975896	0.00800845	-1.21858	0.25398
			Sex	0.131634	0.161254	0.816311	0.435395
			Group	-0.967084	0.187967	-5.14497	0.000607226
	FE	log(RMS)	(Intercept)	-3.76118	0.464652	-8.09461	2.01479e-05
			Age	0.00192344	0.00664281	0.289552	0.778719
			Body Mass	-0.00284028	0.00649789	-0.437108	0.672333
			Sex	0.101612	0.130838	0.776621	0.457307
			Group	-0.121356	0.152512	-0.795712	0.446678
		log(Proportion >2)	(Intercept)	-0.147156	2.48439	-0.0592325	0.954061
			Age	0.0424838	0.0355175	1.19614	0.262204
			Body Mass	0.0255961	0.0347427	0.736735	0.480047
			Sex	-0.216738	0.699562	-0.309819	0.763752
			Group	-2.10337	0.815448	-2.5794	0.0297259
		log(IQR)	(Intercept)	-4.34084	0.673864	-6.44172	0.000119291
			Age	-0.00211616	0.00963376	-0.219661	0.831037
			Body Mass	-0.00126592	0.00942359	-0.134335	0.896094
			Sex	0.0984502	0.189749	0.518845	0.616384
			Group	-0.776065	0.221182	-3.50872	0.00663194
		log(SD)	(Intercept)	-3.79785	0.613528	-6.19018	0.000160751
			Age	0.00129212	0.00877117	0.147314	0.886132
			Body Mass	-0.00889751	0.00857982	-1.03703	0.326781
			Sex	0.0806703	0.172759	0.466953	0.651632
			Group	-0.908874	0.201378	-4.51329	0.0014608
	LB	log(RMS)	(Intercept)	-4.3606	0.362063	-12.0438	7.46469e-07
			Age	0.000810767	0.00517615	0.156635	0.87899
			Body Mass	-0.00626487	0.00506323	-1.23733	0.247275
			Sex	0.176172	0.101951	1.72801	0.118052
			Group	-0.851032	0.118839	-7.16119	5.30151e-05
		log(Proportion >2)	(Intercept)	7.35294	1.49885	4.90572	0.000840989
			Age	-0.00482528	0.021428	-0.225186	0.826865
			Body Mass	-0.0802122	0.0209605	-3.82682	0.00404738
			Sex	0.0486553	0.422051	0.115283	0.910752
			Group	-0.911166	0.491966	-1.85209	0.0970275
		log(IQR)	(Intercept)	-5.13174	0.543191	-9.4474	5.73138e-06
			Age	0.00526319	0.00776561	0.677755	0.514971
			Body Mass	0.00123309	0.0075962	0.162329	0.874633
			Sex	-0.0580694	0.152953	-0.379654	0.713005
			Group	-0.8466	0.178291	-4.74842	0.0010465
		log(SD)	(Intercept)	-4.83478	0.407995	-11.8501	8.56946e-07
			Age	0.00560481	0.00583281	0.96091	0.361701
			Body Mass	-0.00164061	0.00570556	-0.287547	0.780205
			Sex	0.177586	0.114884	1.54578	0.156559
			Group	-0.981913	0.133916	-7.33233	4.40961e-05
	AR	log(RMS)	(Intercept)	-4.59126	0.602302	-7.62286	3.2487e-05
			Age	-0.00180949	0.00861069	-0.210145	0.838235
			Body Mass	-0.00414139	0.00842283	-0.491686	0.63471
			Sex	0.199837	0.169598	1.1783	0.268891
			Group	-1.10845	0.197693	-5.60692	0.000331326
		log(Proportion >2)	(Intercept)	2.90901	1.41146	2.061	0.0693682
			Age	0.0267022	0.0201786	1.32329	0.218367
			Body Mass	-0.0286187	0.0197384	-1.4499	0.181023
			Sex	-0.742687	0.397442	-1.86867	0.094499
			Group	-2.24512	0.463281	-4.84614	0.000913213
		log(IQR)	(Intercept)	-4.76305	0.667135	-7.13955	5.42769e-05
			Age	0.00130529	0.00953756	0.136858	0.894156
			Body Mass	-0.00621009	0.00932949	-0.665641	0.522333
			Sex	-0.00290594	0.187854	-0.0154691	0.987995
			Group	-1.07524	0.218973	-4.91038	0.000835599
		log(SD)	(Intercept)	-4.73772	0.583565	-8.11859	1.9676e-05
			Age	0.00026746	0.00834281	0.0320588	0.975125
			Body Mass	-0.00303195	0.0081608	-0.371526	0.718842
			Sex	0.181509	0.164322	1.1046	0.297989
			Group	-1.14716	0.191543	-5.98908	0.000205231
T9/T10	VM	log(RMS)	(Intercept)	-3.70863	0.452223	-8.20088	1.81465e-05
			Age	0.00159226	0.00646511	0.246286	0.810986
			Body Mass	-0.00261324	0.00632407	-0.413221	0.689117
			Sex	0.153587	0.127338	1.20613	0.258515
			Group	-0.191642	0.148433	-1.2911	0.228843
		log(Proportion >2)	(Intercept)	0.863829	3.10591	0.278125	0.787201
			Age	0.0518381	0.0444029	1.16745	0.273028
			Body Mass	0.00592026	0.0434342	0.136304	0.894581
			Sex	-0.698401	0.87457	-0.798564	0.445104
			Group	-3.29978	1.01945	-3.23683	0.0102104
		log(IQR)	(Intercept)	-4.15686	0.673271	-6.17413	0.000163885
			Age	-0.00297964	0.00962528	-0.309564	0.76394
			Body Mass	-0.00535969	0.00941529	-0.569254	0.58311
			Sex	0.273246	0.189582	1.44131	0.183371
			Group	-0.806145	0.220987	-3.64793	0.00533466
		log(SD)	(Intercept)	-3.85676	0.605092	-6.37385	0.000129188
			Age	0.00192326	0.00865056	0.222328	0.829022
			Body Mass	-0.00935086	0.00846184	-1.10506	0.297798
			Sex	0.170228	0.170383	0.999089	0.343854
			Group	-1.01746	0.198608	-5.12297	0.000625472
	FE	log(RMS)	(Intercept)	-3.86225	0.448414	-8.61314	1.2213e-05
			Age	0.00157849	0.00641065	0.246229	0.811029
			Body Mass	-0.00233972	0.00627079	-0.373114	0.7177
			Sex	0.133325	0.126266	1.05591	0.318529
			Group	-0.078381	0.147182	-0.532544	0.607245
		log(Proportion >2)	(Intercept)	-0.588243	2.76769	-0.212539	0.836422
			Age	0.0453247	0.0395677	1.1455	0.28155
			Body Mass	0.0291952	0.0387045	0.754309	0.469939
			Sex	-0.360934	0.779335	-0.463131	0.654266
			Group	-2.49177	0.908437	-2.74292	0.0227387
		log(IQR)	(Intercept)	-4.64207	0.643238	-7.21673	4.99214e-05
			Age	-0.00209095	0.00919592	-0.227378	0.825211
			Body Mass	9.07586e-05	0.0089953	0.0100896	0.99217
			Sex	0.133092	0.181125	0.734809	0.481163
			Group	-0.702066	0.211129	-3.32529	0.0088653
		log(SD)	(Intercept)	-3.90074	0.657674	-5.93112	0.000220418
			Age	0.000132694	0.00940229	0.0141129	0.989048
			Body Mass	-0.00806612	0.00919717	-0.877022	0.403277
			Sex	0.10956	0.18519	0.591608	0.568674
			Group	-0.969622	0.215867	-4.49175	0.00150672
	LB	log(RMS)	(Intercept)	-4.48024	0.38782	-11.5524	1.06373e-06
			Age	0.00101551	0.00554438	0.18316	0.858733
			Body Mass	-0.00597299	0.00542343	-1.10133	0.299334
			Sex	0.199439	0.109203	1.8263	0.101087
			Group	-0.840433	0.127294	-6.60232	9.90111e-05
		log(Proportion >2)	(Intercept)	7.06618	1.43726	4.91642	0.00082868
			Age	-0.00271622	0.0205475	-0.132192	0.89774
			Body Mass	-0.0770535	0.0200992	-3.83365	0.00400527
			Sex	0.12632	0.404708	0.312127	0.762054
			Group	-0.898181	0.471751	-1.90393	0.0893248
		log(IQR)	(Intercept)	-5.26603	0.567642	-9.27702	6.65831e-06
			Age	0.00441931	0.00811517	0.544574	0.599278
			Body Mass	0.00164258	0.00793813	0.206922	0.840676
			Sex	-0.0428517	0.159838	-0.268094	0.79467
			Group	-0.760489	0.186316	-4.08171	0.00275097
		log(SD)	(Intercept)	-4.96528	0.42771	-11.609	1.02051e-06
			Age	0.00590199	0.00611467	0.965218	0.359653
			Body Mass	-0.00119911	0.00598127	-0.200478	0.845564
			Sex	0.200508	0.120436	1.66485	0.130299
			Group	-0.97977	0.140387	-6.97908	6.47269e-05
	AR	log(RMS)	(Intercept)	-4.64707	0.633663	-7.33366	4.40332e-05
			Age	-0.00203554	0.00905903	-0.224698	0.827233
			Body Mass	-0.00384512	0.0088614	-0.433918	0.674564
			Sex	0.21973	0.178429	1.23147	0.249353
			Group	-1.16364	0.207986	-5.59479	0.000336511
		log(Proportion >2)	(Intercept)	2.56542	1.37824	1.86137	0.0956046
			Age	0.0265497	0.0197038	1.34744	0.210777
			Body Mass	-0.0225259	0.0192739	-1.16873	0.272538
			Sex	-0.69695	0.38809	-1.79585	0.106086
			Group	-2.38234	0.452379	-5.26624	0.00051644
		log(IQR)	(Intercept)	-4.83954	0.674784	-7.17199	5.23974e-05
			Age	0.000384377	0.0096469	0.0398446	0.969087
			Body Mass	-0.006036	0.00943644	-0.639647	0.538341
			Sex	0.0128313	0.190008	0.0675306	0.947636
			Group	-1.0445	0.221483	-4.71595	0.00109531
		log(SD)	(Intercept)	-4.76093	0.620537	-7.67229	3.08684e-05
			Age	-0.000174995	0.00887137	-0.0197259	0.984692
			Body Mass	-0.00313908	0.00867783	-0.361736	0.725897
			Sex	0.203057	0.174733	1.1621	0.275083
			Group	-1.19691	0.203678	-5.87648	0.000235858
T8/T9	VM	log(RMS)	(Intercept)	-3.79603	0.455625	-8.33148	1.59802e-05
			Age	0.00127553	0.00651374	0.195821	0.8491
			Body Mass	-0.00221026	0.00637164	-0.34689	0.736647
			Sex	0.1798	0.128296	1.40145	0.19461
			Group	-0.168449	0.149549	-1.12638	0.289142
		log(Proportion >2)	(Intercept)	0.392342	3.40195	0.115328	0.910717
			Age	0.0502534	0.0486352	1.03327	0.328443
			Body Mass	0.0119677	0.0475742	0.251559	0.807032
			Sex	-0.572571	0.957931	-0.597716	0.564764
			Group	-3.76327	1.11662	-3.37024	0.0082538
		log(IQR)	(Intercept)	-4.21436	0.656991	-6.41464	0.000123138
			Age	-0.00520413	0.00939254	-0.554071	0.593028
			Body Mass	-0.00614438	0.00918763	-0.668766	0.520427
			Sex	0.339678	0.184998	1.83612	0.0995232
			Group	-0.719195	0.215643	-3.33511	0.00872776
		log(SD)	(Intercept)	-3.90965	0.643436	-6.0762	0.000184502
			Age	0.000504599	0.00919874	0.0548552	0.957452
			Body Mass	-0.00887876	0.00899806	-0.986741	0.349553
			Sex	0.202538	0.181181	1.11788	0.292569
			Group	-1.06774	0.211194	-5.05574	0.000684984
	FE	log(RMS)	(Intercept)	-3.95733	0.446415	-8.86469	9.66283e-06
			Age	0.00133264	0.00638208	0.208809	0.839247
			Body Mass	-0.00191817	0.00624285	-0.307258	0.765638
			Sex	0.159467	0.125703	1.26861	0.23641
			Group	-0.0490421	0.146526	-0.334698	0.745521
		log(Proportion >2)	(Intercept)	-1.00351	3.23864	-0.309855	0.763726
			Age	0.0318087	0.0463006	0.687005	0.509393
			Body Mass	0.0384308	0.0452905	0.848541	0.418133
			Sex	-0.0773739	0.911947	-0.0848447	0.934242
			Group	-2.91601	1.06302	-2.74315	0.0227303
		log(IQR)	(Intercept)	-4.78617	0.628914	-7.61021	3.2916e-05
			Age	-0.0033941	0.00899114	-0.377494	0.714555
			Body Mass	-0.000375049	0.00879499	-0.0426435	0.966917
			Sex	0.194253	0.177091	1.09691	0.301163
			Group	-0.550074	0.206428	-2.66473	0.0258447
		log(SD)	(Intercept)	-3.97689	0.704209	-5.64731	0.000314676
			Age	-0.00107747	0.0100676	-0.107024	0.917118
			Body Mass	-0.00726426	0.00984794	-0.737643	0.479521
			Sex	0.13539	0.198293	0.682777	0.511938
			Group	-1.02711	0.231142	-4.44364	0.00161498
	LB	log(RMS)	(Intercept)	-4.58496	0.408223	-11.2315	1.3503e-06
			Age	0.00115698	0.00583607	0.198246	0.847258
			Body Mass	-0.00571959	0.00570875	-1.0019	0.342567
			Sex	0.219072	0.114949	1.90582	0.0890546
			Group	-0.825147	0.133991	-6.15825	0.00016705
		log(Proportion >2)	(Intercept)	6.68452	1.34665	4.96382	0.000776444
			Age	-0.0046448	0.019252	-0.241263	0.814758
			Body Mass	-0.0693966	0.018832	-3.68503	0.00503604
			Sex	0.18473	0.379193	0.487167	0.637785
			Group	-0.97481	0.442008	-2.20541	0.0548543
		log(IQR)	(Intercept)	-5.40792	0.590046	-9.16524	7.35557e-06
			Age	0.00406077	0.00843547	0.481392	0.641726
			Body Mass	0.00217105	0.00825144	0.263112	0.798389
			Sex	-0.0277741	0.166147	-0.167166	0.870935
			Group	-0.68875	0.19367	-3.55631	0.00615479
		log(SD)	(Intercept)	-5.07933	0.442778	-11.4715	1.12902e-06
			Age	0.0061155	0.00633009	0.966101	0.359235
			Body Mass	-0.000815691	0.00619199	-0.131733	0.898093
			Sex	0.219451	0.124679	1.76013	0.112239
			Group	-0.971165	0.145333	-6.68237	9.03346e-05
	AR	log(RMS)	(Intercept)	-4.73769	0.660154	-7.17665	5.21338e-05
			Age	-0.00203188	0.00943775	-0.215293	0.834339
			Body Mass	-0.00295538	0.00923186	-0.320129	0.756178
			Sex	0.24185	0.185888	1.30105	0.225561
			Group	-1.22774	0.216682	-5.66611	0.000307239
		log(Proportion >2)	(Intercept)	2.82826	1.36078	2.07841	0.0674387
			Age	0.0290036	0.0194541	1.49087	0.170186
			Body Mass	-0.0261264	0.0190297	-1.37293	0.20301
			Sex	-0.72407	0.383172	-1.88967	0.0913837
			Group	-2.50803	0.446647	-5.61525	0.000327814
		log(IQR)	(Intercept)	-4.8607	0.691034	-7.03395	6.09247e-05
			Age	-0.001947	0.00987922	-0.19708	0.848144
			Body Mass	-0.00590776	0.00966369	-0.611336	0.556102
			Sex	0.0343698	0.194583	0.176633	0.863708
			Group	-1.02154	0.226817	-4.50381	0.00148083
		log(SD)	(Intercept)	-4.79573	0.654215	-7.3305	4.41819e-05
			Age	-0.000483738	0.00935285	-0.051721	0.959881
			Body Mass	-0.00296574	0.00914881	-0.324167	0.753219
			Sex	0.225021	0.184216	1.22151	0.252924
			Group	-1.25279	0.214732	-5.83418	0.000248616
T7/T8	VM	log(RMS)	(Intercept)	-3.88813	0.468466	-8.2997	1.64798e-05
			Age	0.000984181	0.00669733	0.146951	0.88641
			Body Mass	-0.00179051	0.00655122	-0.27331	0.790783
			Sex	0.205414	0.131912	1.55721	0.153848
			Group	-0.154877	0.153764	-1.00724	0.340132
		log(Proportion >2)	(Intercept)	-0.272624	4.17243	-0.0653394	0.949332
			Age	0.0490599	0.0596502	0.82246	0.432065
			Body Mass	0.0224974	0.0583489	0.385568	0.708772
			Sex	-0.549189	1.17488	-0.467441	0.651295
			Group	-4.21696	1.36951	-3.07917	0.0131576
		log(IQR)	(Intercept)	-4.34674	0.681594	-6.37732	0.000128662
			Age	-0.00567191	0.00974427	-0.582076	0.574805
			Body Mass	-0.00669654	0.00953169	-0.702556	0.500099
			Sex	0.398271	0.191925	2.07514	0.0677974
			Group	-0.603032	0.223719	-2.69549	0.0245746
		log(SD)	(Intercept)	-3.95131	0.685585	-5.76341	0.000271671
			Age	-0.000977248	0.00980132	-0.0997058	0.922764
			Body Mass	-0.00837659	0.00958749	-0.873699	0.404991
			Sex	0.233531	0.193049	1.2097	0.25721
			Group	-1.1143	0.225029	-4.95183	0.000789316
	FE	log(RMS)	(Intercept)	-4.05947	0.456939	-8.88405	9.49231e-06
			Age	0.0011076	0.00653254	0.169552	0.869112
			Body Mass	-0.00147576	0.00639002	-0.230947	0.822521
			Sex	0.18455	0.128666	1.43433	0.185296
			Group	-0.0279316	0.149981	-0.186235	0.856391
		log(Proportion >2)	(Intercept)	-0.231752	3.67222	-0.0631095	0.951059
			Age	0.0143112	0.0524992	0.272599	0.791313
			Body Mass	0.0321529	0.0513538	0.626104	0.546795
			Sex	0.177366	1.03404	0.171528	0.867604
			Group	-3.02207	1.20533	-2.50726	0.033461
		log(IQR)	(Intercept)	-5.06951	0.638209	-7.94333	2.34273e-05
			Age	-0.0023164	0.00912402	-0.253879	0.805294
			Body Mass	0.000200699	0.00892497	0.0224873	0.98255
			Sex	0.237641	0.179709	1.32237	0.218664
			Group	-0.436534	0.209479	-2.08391	0.0668403
		log(SD)	(Intercept)	-4.03622	0.751823	-5.36858	0.000451205
			Age	-0.00240506	0.0107483	-0.223762	0.827939
			Body Mass	-0.00647261	0.0105138	-0.61563	0.553386
			Sex	0.161194	0.211701	0.761426	0.465885
			Group	-1.0796	0.24677	-4.37494	0.00178421
	LB	log(RMS)	(Intercept)	-4.69352	0.426249	-11.0112	1.59616e-06
			Age	0.00129909	0.00609378	0.213183	0.835935
			Body Mass	-0.00547042	0.00596084	-0.917727	0.382697
			Sex	0.236473	0.120025	1.9702	0.080316
			Group	-0.806979	0.139907	-5.76796	0.000270122
		log(Proportion >2)	(Intercept)	5.63077	1.02747	5.48024	0.000390041
			Age	-0.00326408	0.014689	-0.222213	0.829109
			Body Mass	-0.0542176	0.0143685	-3.77336	0.00439368
			Sex	0.395061	0.289317	1.36549	0.20525
			Group	-0.938126	0.337245	-2.78174	0.0213401
		log(IQR)	(Intercept)	-5.54429	0.609064	-9.10298	7.77852e-06
			Age	0.00348555	0.00870735	0.400299	0.698271
			Body Mass	0.00268105	0.00851739	0.314773	0.760109
			Sex	-0.00830641	0.171502	-0.0484333	0.962429
			Group	-0.61613	0.199912	-3.082	0.0130976
		log(SD)	(Intercept)	-5.19523	0.456454	-11.3817	1.20674e-06
			Age	0.00630944	0.0065256	0.966874	0.358869
			Body Mass	-0.000460776	0.00638324	-0.0721853	0.944033
			Sex	0.23592	0.12853	1.83553	0.099617
			Group	-0.958493	0.149821	-6.39757	0.000125632
	AR	log(RMS)	(Intercept)	-4.86046	0.67985	-7.14932	5.37035e-05
			Age	-0.00185823	0.00971933	-0.19119	0.852621
			Body Mass	-0.00154387	0.00950729	-0.162388	0.874588
			Sex	0.269828	0.191434	1.40951	0.19229
			Group	-1.29219	0.223146	-5.79076	0.000262497
		log(Proportion >2)	(Intercept)	2.60234	1.44233	1.80425	0.104684
			Age	0.0353846	0.02062	1.71603	0.120291
			Body Mass	-0.0251538	0.0201702	-1.24708	0.243845
			Sex	-0.656555	0.406137	-1.61659	0.140423
			Group	-2.63396	0.473416	-5.56374	0.000350186
		log(IQR)	(Intercept)	-4.89132	0.716444	-6.82721	7.66695e-05
			Age	-0.00359866	0.0102425	-0.351347	0.733413
			Body Mass	-0.00579659	0.010019	-0.578558	0.577077
			Sex	0.0425289	0.201738	0.210812	0.83773
			Group	-0.984336	0.235157	-4.18586	0.00235554
		log(SD)	(Intercept)	-4.85114	0.683919	-7.09314	5.70954e-05
			Age	-0.000644554	0.00977751	-0.0659221	0.948881
			Body Mass	-0.00245618	0.0095642	-0.256809	0.8031
			Sex	0.252726	0.19258	1.31231	0.221894
			Group	-1.30861	0.224482	-5.82945	0.000250088
T6/T7	VM	log(RMS)	(Intercept)	-3.99533	0.494183	-8.08472	2.03461e-05
			Age	0.000682971	0.00706498	0.0966699	0.925107
			Body Mass	-0.00128002	0.00691085	-0.185219	0.857164
			Sex	0.232144	0.139154	1.66826	0.129609
			Group	-0.15412	0.162205	-0.950158	0.366848
		log(Proportion >2)	(Intercept)	0.18502	4.18823	0.0441763	0.965729
			Age	0.0497533	0.0598761	0.830937	0.427502
			Body Mass	0.0104003	0.0585698	0.177571	0.862992
			Sex	-0.0168278	1.17933	-0.0142689	0.988927
			Group	-3.93481	1.3747	-2.86231	0.0187098
		log(IQR)	(Intercept)	-4.56091	0.7671	-5.94565	0.0002165
			Age	-0.0051882	0.0109667	-0.473087	0.647414
			Body Mass	-0.00609337	0.0107274	-0.568017	0.583914
			Sex	0.427231	0.216002	1.9779	0.0793274
			Group	-0.516764	0.251784	-2.05241	0.0703393
		log(SD)	(Intercept)	-3.99444	0.724732	-5.51161	0.000374519
			Age	-0.00221811	0.010361	-0.214083	0.835254
			Body Mass	-0.00782407	0.0101349	-0.77199	0.45991
			Sex	0.26157	0.204072	1.28175	0.231963
			Group	-1.15034	0.237878	-4.83584	0.000926363
	FE	log(RMS)	(Intercept)	-4.18132	0.484783	-8.62514	1.20757e-05
			Age	0.000864021	0.0069306	0.124668	0.903527
			Body Mass	-0.000933944	0.0067794	-0.137762	0.893461
			Sex	0.2105	0.136507	1.54205	0.157454
			Group	-0.0162988	0.15912	-0.102431	0.920661
		log(Proportion >2)	(Intercept)	3.28639	3.65061	0.90023	0.391449
			Age	-0.0291593	0.0521901	-0.558713	0.589986
			Body Mass	-0.00540253	0.0510516	-0.105825	0.918042
			Sex	0.730482	1.02795	0.710621	0.495321
			Group	-1.9311	1.19823	-1.61163	0.141503
		log(IQR)	(Intercept)	-5.37641	0.676383	-7.94876	2.33e-05
			Age	-0.00113837	0.00966977	-0.117724	0.908872
			Body Mass	0.00142884	0.00945881	0.151059	0.883261
			Sex	0.263683	0.190458	1.38447	0.199574
			Group	-0.329495	0.222008	-1.48415	0.171923
		log(SD)	(Intercept)	-4.08876	0.794585	-5.14578	0.000606567
			Age	-0.00358693	0.0113596	-0.315762	0.759383
			Body Mass	-0.0057195	0.0111118	-0.514723	0.619148
			Sex	0.185516	0.223742	0.829154	0.428459
			Group	-1.11786	0.260806	-4.28617	0.00203146
	LB	log(RMS)	(Intercept)	-4.82085	0.447274	-10.7783	1.9111e-06
			Age	0.00146231	0.00639436	0.228687	0.824224
			Body Mass	-0.00503793	0.00625486	-0.805442	0.441324
			Sex	0.25238	0.125945	2.00389	0.076074
			Group	-0.796377	0.146808	-5.42461	0.000419308
		log(Proportion >2)	(Intercept)	5.22823	1.1364	4.60068	0.00128927
			Age	-0.00167209	0.0162464	-0.102921	0.920283
			Body Mass	-0.0478334	0.0158919	-3.00992	0.0147179
			Sex	0.507564	0.319992	1.58618	0.147161
			Group	-1.01192	0.373001	-2.71292	0.0238829
		log(IQR)	(Intercept)	-5.68471	0.619181	-9.18103	7.25239e-06
			Age	0.0027872	0.00885198	0.314867	0.76004
			Body Mass	0.00308502	0.00865887	0.356285	0.729837
			Sex	0.0162014	0.174351	0.0929241	0.928
			Group	-0.539731	0.203233	-2.65573	0.0262289
		log(SD)	(Intercept)	-5.32553	0.473068	-11.2574	1.32423e-06
			Age	0.00648659	0.00676312	0.959113	0.362557
			Body Mass	2.69464e-05	0.00661557	0.00407318	0.996839
			Sex	0.251047	0.133208	1.88463	0.0921236
			Group	-0.952627	0.155275	-6.13511	0.000171782
	AR	log(RMS)	(Intercept)	-4.99757	0.693774	-7.20346	5.06422e-05
			Age	-0.00146589	0.00991839	-0.147795	0.885763
			Body Mass	6.69111e-05	0.00970201	0.00689662	0.994648
			Sex	0.298437	0.195355	1.52766	0.160944
			Group	-1.34527	0.227717	-5.90767	0.000226906
		log(Proportion >2)	(Intercept)	2.21747	1.3097	1.69311	0.124683
			Age	0.0438859	0.0187238	2.34385	0.0437433
			Body Mass	-0.0231265	0.0183153	-1.26269	0.238435
			Sex	-0.632732	0.368789	-1.7157	0.120353
			Group	-2.76803	0.429881	-6.43906	0.000119663
		log(IQR)	(Intercept)	-4.97938	0.74168	-6.71365	8.71721e-05
			Age	-0.00452703	0.0106033	-0.426946	0.67945
			Body Mass	-0.00509999	0.010372	-0.49171	0.634694
			Sex	0.0569247	0.208845	0.27257	0.791335
			Group	-0.916579	0.243441	-3.7651	0.0044499
		log(SD)	(Intercept)	-4.9349	0.707231	-6.97777	6.48202e-05
			Age	-0.000443934	0.0101108	-0.043907	0.965937
			Body Mass	-0.00160869	0.0098902	-0.162655	0.874384
			Sex	0.280741	0.199144	1.40974	0.192224
			Group	-1.35768	0.232133	-5.8487	0.000244153
T5/T6	VM	log(RMS)	(Intercept)	-4.11159	0.531786	-7.73167	2.90399e-05
			Age	0.000379897	0.00760257	0.0499695	0.961238
			Body Mass	-0.000659431	0.00743671	-0.0886725	0.931284
			Sex	0.258507	0.149742	1.72635	0.11836
			Group	-0.168818	0.174547	-0.967175	0.358726
		log(Proportion >2)	(Intercept)	3.19591	4.21648	0.757957	0.467858
			Age	0.0170523	0.0602801	0.282885	0.783664
			Body Mass	-0.0218526	0.058965	-0.370603	0.719506
			Sex	0.327216	1.18729	0.275599	0.789079
			Group	-2.78409	1.38397	-2.01166	0.075126
		log(IQR)	(Intercept)	-4.6935	0.853683	-5.49795	0.000381198
			Age	-0.00534057	0.0122045	-0.43759	0.671997
			Body Mass	-0.00516327	0.0119382	-0.432498	0.675558
			Sex	0.394119	0.240383	1.63955	0.135521
			Group	-0.476749	0.280203	-1.70144	0.123071
		log(SD)	(Intercept)	-4.05197	0.751275	-5.39346	0.000436726
			Age	-0.00263418	0.0107404	-0.245258	0.811758
			Body Mass	-0.00726966	0.0105061	-0.691945	0.506429
			Sex	0.282047	0.211546	1.33326	0.215206
			Group	-1.16361	0.24659	-4.71879	0.00109094
	FE	log(RMS)	(Intercept)	-4.31774	0.530118	-8.14487	1.91726e-05
			Age	0.000610796	0.00757872	0.0805935	0.937529
			Body Mass	-0.000254004	0.00741338	-0.0342628	0.973415
			Sex	0.235942	0.149272	1.58061	0.148425
			Group	-0.0174393	0.174	-0.100226	0.922362
		log(Proportion >2)	(Intercept)	3.2579	3.72181	0.875353	0.404138
			Age	-0.039457	0.0532081	-0.741561	0.477257
			Body Mass	-0.00474476	0.0520473	-0.0911625	0.92936
			Sex	1.40139	1.048	1.33721	0.213967
			Group	-1.02084	1.22161	-0.83565	0.42498
		log(IQR)	(Intercept)	-5.5434	0.693891	-7.98886	2.23825e-05
			Age	-0.00194491	0.00992007	-0.196058	0.84892
			Body Mass	0.00303519	0.00970365	0.312788	0.761568
			Sex	0.246996	0.195388	1.26413	0.23794
			Group	-0.273115	0.227755	-1.19916	0.261084
		log(SD)	(Intercept)	-4.1458	0.822788	-5.03872	0.000701003
			Age	-0.00403665	0.0117628	-0.34317	0.73935
			Body Mass	-0.00510473	0.0115062	-0.443651	0.667769
			Sex	0.203453	0.231683	0.878153	0.402695
			Group	-1.12824	0.270063	-4.17768	0.00238428
	LB	log(RMS)	(Intercept)	-4.95711	0.465003	-10.6604	2.09619e-06
			Age	0.0016141	0.00664781	0.242801	0.813602
			Body Mass	-0.00442063	0.00650278	-0.679805	0.513731
			Sex	0.263798	0.130937	2.0147	0.0747591
			Group	-0.796259	0.152627	-5.21702	0.000551387
		log(Proportion >2)	(Intercept)	4.60459	1.38424	3.32643	0.0088493
			Age	0.00147931	0.0197896	0.0747521	0.942047
			Body Mass	-0.0411897	0.0193578	-2.12781	0.0622429
			Sex	0.684392	0.38978	1.75584	0.113
			Group	-1.0352	0.454349	-2.27842	0.0486881
		log(IQR)	(Intercept)	-5.80932	0.627255	-9.26149	6.75065e-06
			Age	0.00203684	0.00896742	0.227138	0.825392
			Body Mass	0.00331696	0.00877179	0.378139	0.714092
			Sex	0.0415222	0.176624	0.235087	0.819403
			Group	-0.477783	0.205883	-2.32065	0.0454375
		log(SD)	(Intercept)	-5.4585	0.486892	-11.2109	1.37142e-06
			Age	0.00660446	0.00696075	0.948814	0.367495
			Body Mass	0.000620035	0.00680889	0.0910626	0.929437
			Sex	0.261989	0.1371	1.91093	0.0883302
			Group	-0.955438	0.159812	-5.97852	0.000207912
	AR	log(RMS)	(Intercept)	-5.12024	0.708036	-7.23161	4.91264e-05
			Age	-0.000950476	0.0101223	-0.0938993	0.927246
			Body Mass	0.00146437	0.00990146	0.147894	0.885687
			Sex	0.325029	0.199371	1.63027	0.137482
			Group	-1.37614	0.232398	-5.9215	0.000223054
		log(Proportion >2)	(Intercept)	2.80766	1.20679	2.32656	0.0449999
			Age	0.0462427	0.0172526	2.68034	0.0251921
			Body Mass	-0.0342645	0.0168762	-2.03035	0.0728936
			Sex	-0.527826	0.33981	-1.55329	0.154771
			Group	-2.72113	0.396102	-6.86978	7.30963e-05
		log(IQR)	(Intercept)	-5.09032	0.758889	-6.70759	8.77755e-05
			Age	-0.00488564	0.0108493	-0.450318	0.663133
			Body Mass	-0.00389306	0.0106126	-0.366834	0.72222
			Sex	0.0522861	0.21369	0.244681	0.81219
			Group	-0.85626	0.249089	-3.43756	0.00741904
		log(SD)	(Intercept)	-5.03429	0.728237	-6.91299	6.9654e-05
			Age	7.87507e-05	0.0104111	0.00756412	0.99413
			Body Mass	-0.000619699	0.010184	-0.0608505	0.952808
			Sex	0.308109	0.205059	1.50254	0.167206
			Group	-1.39067	0.239028	-5.818	0.000253694
T4/T5	VM	log(RMS)	(Intercept)	-4.23772	0.581496	-7.28762	4.62556e-05
			Age	3.24412e-05	0.00831323	0.00390235	0.996972
			Body Mass	0.000117133	0.00813187	0.0144042	0.988822
			Sex	0.28498	0.163739	1.74045	0.115769
			Group	-0.206292	0.190864	-1.08083	0.307881
		log(Proportion >2)	(Intercept)	3.89053	4.00092	0.972407	0.356256
			Age	-0.00630148	0.0571984	-0.110169	0.914693
			Body Mass	-0.0265449	0.0559505	-0.474435	0.64649
			Sex	1.36703	1.12659	1.21342	0.255853
			Group	-1.34966	1.31322	-1.02775	0.330894
		log(IQR)	(Intercept)	-4.90059	0.917107	-5.34353	0.000466304
			Age	-0.00171352	0.0131112	-0.130691	0.898894
			Body Mass	-0.00377569	0.0128252	-0.294397	0.775132
			Sex	0.31101	0.258242	1.20434	0.259175
			Group	-0.490029	0.301021	-1.62789	0.13799
		log(SD)	(Intercept)	-4.13571	0.765175	-5.40492	0.000430228
			Age	-0.00209744	0.0109392	-0.191737	0.852204
			Body Mass	-0.00659765	0.0107005	-0.616573	0.552791
			Sex	0.293716	0.21546	1.3632	0.205945
			Group	-1.16284	0.251153	-4.63003	0.00123663
	FE	log(RMS)	(Intercept)	-4.47364	0.595713	-7.50973	3.65526e-05
			Age	0.000317151	0.00851648	0.0372397	0.971107
			Body Mass	0.000641955	0.00833068	0.0770591	0.940262
			Sex	0.261498	0.167743	1.55892	0.153444
			Group	-0.0379493	0.19553	-0.194084	0.85042
		log(Proportion >2)	(Intercept)	2.94682	2.94234	1.00152	0.342738
			Age	-0.0441627	0.0420645	-1.04988	0.321146
			Body Mass	0.00582179	0.0411468	0.141488	0.890601
			Sex	1.19611	0.828512	1.44368	0.18272
			Group	-0.140504	0.965759	-0.145485	0.887534
		log(IQR)	(Intercept)	-5.72989	0.698477	-8.20341	1.81016e-05
			Age	0.000475641	0.00998563	0.0476325	0.963049
			Body Mass	0.00485666	0.00976778	0.497212	0.630959
			Sex	0.179536	0.196679	0.912839	0.385127
			Group	-0.285397	0.22926	-1.24486	0.244621
		log(SD)	(Intercept)	-4.21423	0.836048	-5.04066	0.00069916
			Age	-0.00362717	0.0119524	-0.303469	0.768431
			Body Mass	-0.00460122	0.0116916	-0.393548	0.703075
			Sex	0.212469	0.235417	0.902521	0.390295
			Group	-1.11243	0.274415	-4.05381	0.00286847
	LB	log(RMS)	(Intercept)	-5.10326	0.477678	-10.6835	2.05843e-06
			Age	0.00172182	0.00682902	0.252133	0.806602
			Body Mass	-0.00351598	0.00668003	-0.526341	0.611374
			Sex	0.268618	0.134506	1.99707	0.076915
			Group	-0.812767	0.156788	-5.18387	0.000576352
		log(Proportion >2)	(Intercept)	3.91446	1.71711	2.27968	0.0485877
			Age	0.0100127	0.0245482	0.40788	0.692894
			Body Mass	-0.0353433	0.0240127	-1.47186	0.175143
			Sex	0.708299	0.483508	1.46492	0.176983
			Group	-1.16521	0.563603	-2.06743	0.0686489
		log(IQR)	(Intercept)	-5.9132	0.632265	-9.35241	6.22925e-06
			Age	0.00114759	0.00903904	0.126959	0.901764
			Body Mass	0.00320927	0.00884184	0.362963	0.725011
			Sex	0.0758883	0.178035	0.426255	0.679936
			Group	-0.423791	0.207528	-2.04209	0.0715226
		log(SD)	(Intercept)	-5.59094	0.495486	-11.2838	1.29832e-06
			Age	0.00660888	0.00708361	0.932982	0.375181
			Body Mass	0.0013679	0.00692907	0.197415	0.847889
			Sex	0.266636	0.13952	1.91109	0.0883075
			Group	-0.972213	0.162633	-5.97797	0.000208051
	AR	log(RMS)	(Intercept)	-5.21208	0.725305	-7.18605	5.16053e-05
			Age	-0.000366699	0.0103692	-0.0353644	0.972561
			Body Mass	0.00242582	0.010143	0.239163	0.816336
			Sex	0.346744	0.204234	1.69778	0.123776
			Group	-1.38171	0.238066	-5.80391	0.000258206
		log(Proportion >2)	(Intercept)	3.19231	1.13049	2.82382	0.0199223
			Age	0.0498689	0.0161618	3.0856	0.0130217
			Body Mass	-0.0437075	0.0158093	-2.76468	0.0219437
			Sex	-0.410752	0.318327	-1.29034	0.229095
			Group	-2.56259	0.37106	-6.90613	7.01881e-05
		log(IQR)	(Intercept)	-5.2449	0.753751	-6.9584	6.6226e-05
			Age	-0.00365213	0.0107758	-0.338918	0.742445
			Body Mass	-0.00247618	0.0105407	-0.234915	0.819532
			Sex	0.0244747	0.212243	0.115314	0.910728
			Group	-0.780287	0.247403	-3.15392	0.0116638
		log(SD)	(Intercept)	-5.13222	0.748371	-6.85785	7.40791e-05
			Age	0.000808902	0.0106989	0.0756058	0.941387
			Body Mass	0.000306355	0.0104655	0.0292728	0.977286
			Sex	0.332868	0.210729	1.57961	0.148654
			Group	-1.4027	0.245637	-5.71045	0.00029044
T3/T4	VM	log(RMS)	(Intercept)	-4.35706	0.634741	-6.86432	7.35442e-05
			Age	-0.000333148	0.00907444	-0.0367127	0.971515
			Body Mass	0.00096979	0.00887647	0.109254	0.915398
			Sex	0.309056	0.178732	1.72916	0.117841
			Group	-0.266111	0.20834	-1.27729	0.233465
		log(Proportion >2)	(Intercept)	4.09746	3.75946	1.08991	0.304074
			Age	0.000263317	0.0537463	0.00489926	0.996198
			Body Mass	-0.0321981	0.0525738	-0.612437	0.555405
			Sex	1.34933	1.0586	1.27463	0.234363
			Group	-0.510692	1.23396	-0.413864	0.688663
		log(IQR)	(Intercept)	-4.99564	0.95965	-5.20569	0.000559786
			Age	0.00106711	0.0137194	0.0777807	0.939704
			Body Mass	-0.00311153	0.0134201	-0.231856	0.821836
			Sex	0.238002	0.270221	0.880767	0.401352
			Group	-0.508587	0.314985	-1.61464	0.140846
		log(SD)	(Intercept)	-4.24863	0.776974	-5.46818	0.000396195
			Age	-0.000805886	0.0111078	-0.0725511	0.94375
			Body Mass	-0.00575644	0.0108655	-0.52979	0.609077
			Sex	0.301213	0.218783	1.37677	0.201861
			Group	-1.16477	0.255025	-4.56727	0.00135216
	FE	log(RMS)	(Intercept)	-4.63054	0.671566	-6.89514	7.10542e-05
			Age	1.46167e-05	0.00960089	0.00152243	0.998818
			Body Mass	0.00168878	0.00939144	0.179822	0.861276
			Sex	0.285034	0.189101	1.50731	0.166001
			Group	-0.0808752	0.220427	-0.366902	0.72217
		log(Proportion >2)	(Intercept)	3.69606	2.22788	1.659	0.131489
			Age	-0.0355782	0.0318504	-1.11704	0.292909
			Body Mass	-0.00747547	0.0311556	-0.23994	0.815752
			Sex	0.870281	0.627333	1.38727	0.198747
			Group	0.673826	0.731255	0.921465	0.380845
		log(IQR)	(Intercept)	-5.75863	0.696326	-8.27003	1.69619e-05
			Age	0.00228993	0.00995487	0.230031	0.823211
			Body Mass	0.00509456	0.0097377	0.523179	0.613485
			Sex	0.138377	0.196074	0.705743	0.498207
			Group	-0.304271	0.228554	-1.33129	0.21583
		log(SD)	(Intercept)	-4.28558	0.844609	-5.07404	0.000668208
			Age	-0.00282877	0.0120748	-0.234271	0.820017
			Body Mass	-0.00414724	0.0118114	-0.351123	0.733575
			Sex	0.21625	0.237828	0.909271	0.386909
			Group	-1.08229	0.277225	-3.90402	0.00359731
	LB	log(RMS)	(Intercept)	-5.24185	0.487123	-10.7608	1.93735e-06
			Age	0.00171578	0.00696406	0.246377	0.810918
			Body Mass	-0.00225087	0.00681213	-0.330421	0.748644
			Sex	0.270048	0.137166	1.96877	0.0805012
			Group	-0.849307	0.159888	-5.31189	0.000486159
		log(Proportion >2)	(Intercept)	3.69816	2.02963	1.82209	0.101766
			Age	0.0128453	0.0290162	0.442694	0.668436
			Body Mass	-0.0354999	0.0283832	-1.25074	0.242567
			Sex	0.832175	0.571509	1.4561	0.179346
			Group	-1.22609	0.666183	-1.84047	0.0988378
		log(IQR)	(Intercept)	-6.01776	0.637707	-9.43656	5.78592e-06
			Age	0.000438654	0.00911685	0.0481147	0.962676
			Body Mass	0.00379453	0.00891795	0.425494	0.68047
			Sex	0.0920559	0.179568	0.512654	0.620538
			Group	-0.400835	0.209314	-1.915	0.0877569
		log(SD)	(Intercept)	-5.70221	0.498788	-11.4321	1.1624e-06
			Age	0.00642022	0.00713082	0.900348	0.39139
			Body Mass	0.00228721	0.00697526	0.327904	0.750484
			Sex	0.268936	0.14045	1.91481	0.0877827
			Group	-1.00543	0.163717	-6.1413	0.000170503
	AR	log(RMS)	(Intercept)	-5.26895	0.74548	-7.06786	5.8698e-05
			Age	0.000162556	0.0106576	0.0152526	0.988163
			Body Mass	0.00283307	0.0104251	0.271755	0.791941
			Sex	0.36143	0.209914	1.72179	0.11921
			Group	-1.37164	0.244688	-5.60566	0.000331859
		log(Proportion >2)	(Intercept)	3.55676	1.07687	3.30288	0.00918761
			Age	0.0461943	0.0153952	3.00056	0.0149428
			Body Mass	-0.0482306	0.0150593	-3.2027	0.0107844
			Sex	-0.111901	0.303227	-0.369034	0.720635
			Group	-2.4145	0.353459	-6.83105	7.63397e-05
		log(IQR)	(Intercept)	-5.32967	0.745322	-7.15084	5.3615e-05
			Age	-0.00297742	0.0106553	-0.27943	0.78623
			Body Mass	-0.00176212	0.0104229	-0.169063	0.869486
			Sex	0.00583865	0.20987	0.0278203	0.978413
			Group	-0.722857	0.244636	-2.95483	0.0160942
		log(SD)	(Intercept)	-5.19679	0.767898	-6.76755	8.20034e-05
			Age	0.00137555	0.0109781	0.125299	0.903041
			Body Mass	0.000752849	0.0107386	0.0701068	0.945642
			Sex	0.352605	0.216227	1.63071	0.137388
			Group	-1.39503	0.252046	-5.53481	0.00036347
T2/T3	VM	log(RMS)	(Intercept)	-4.44793	0.678856	-6.55209	0.000104917
			Age	-0.000793097	0.00970512	-0.0817195	0.936658
			Body Mass	0.00175542	0.00949339	0.184909	0.8574
			Sex	0.327882	0.191154	1.71527	0.120434
			Group	-0.345092	0.22282	-1.54875	0.155851
		log(Proportion >2)	(Intercept)	4.26739	3.4546	1.23528	0.248001
			Age	0.0138378	0.049388	0.280185	0.785669
			Body Mass	-0.0406513	0.0483105	-0.841458	0.421886
			Sex	1.20792	0.972757	1.24174	0.245716
			Group	0.198191	1.1339	0.174787	0.865116
		log(IQR)	(Intercept)	-4.9499	0.999299	-4.95337	0.000787647
			Age	0.00322874	0.0142863	0.226003	0.826248
			Body Mass	-0.00476682	0.0139746	-0.341106	0.740852
			Sex	0.208492	0.281385	0.740946	0.477612
			Group	-0.490754	0.327999	-1.49621	0.168817
		log(SD)	(Intercept)	-4.40075	0.791069	-5.56304	0.000350502
			Age	0.00113315	0.0113093	0.100196	0.922385
			Body Mass	-0.00459352	0.0110626	-0.415229	0.687699
			Sex	0.306221	0.222752	1.37472	0.202473
			Group	-1.18564	0.259652	-4.56627	0.0013541
	FE	log(RMS)	(Intercept)	-4.75265	0.738244	-6.43778	0.000119843
			Age	-0.000459172	0.0105542	-0.0435063	0.966248
			Body Mass	0.00265528	0.0103239	0.257197	0.80281
			Sex	0.303148	0.207877	1.45831	0.178752
			Group	-0.147883	0.242313	-0.610296	0.55676
		log(Proportion >2)	(Intercept)	4.0078	1.70831	2.34607	0.0435848
			Age	-0.0169703	0.0244224	-0.694866	0.504681
			Body Mass	-0.0193166	0.0238896	-0.808576	0.439609
			Sex	0.48028	0.48103	0.998441	0.344151
			Group	1.41024	0.560715	2.51507	0.0330349
		log(IQR)	(Intercept)	-5.68648	0.710804	-8.00007	2.21334e-05
			Age	0.00327278	0.0101619	0.322065	0.754758
			Body Mass	0.00418828	0.00994016	0.421349	0.683385
			Sex	0.113616	0.20015	0.567653	0.584151
			Group	-0.30504	0.233306	-1.30747	0.223467
		log(SD)	(Intercept)	-4.34194	0.846984	-5.12635	0.000622627
			Age	-0.00203544	0.0121087	-0.168097	0.870224
			Body Mass	-0.00378485	0.0118446	-0.319543	0.756607
			Sex	0.215318	0.238496	0.902815	0.390147
			Group	-1.05234	0.278005	-3.78533	0.0043135
	LB	log(RMS)	(Intercept)	-5.36003	0.488685	-10.9683	1.64962e-06
			Age	0.00152817	0.00698639	0.218735	0.831736
			Body Mass	-0.000804265	0.00683397	-0.117686	0.908901
			Sex	0.267621	0.137606	1.94484	0.0836569
			Group	-0.897072	0.160401	-5.5927	0.000337413
		log(Proportion >2)	(Intercept)	3.10697	2.27618	1.36499	0.205402
			Age	0.0210451	0.0325409	0.646727	0.533952
			Body Mass	-0.0319575	0.031831	-1.00397	0.341619
			Sex	0.739615	0.640934	1.15396	0.278237
			Group	-1.3096	0.747108	-1.75289	0.113526
		log(IQR)	(Intercept)	-6.05386	0.607635	-9.96299	3.69037e-06
			Age	-0.000714803	0.00868692	-0.082285	0.936221
			Body Mass	0.00463949	0.0084974	0.545989	0.598345
			Sex	0.0860064	0.1711	0.502669	0.627267
			Group	-0.426032	0.199443	-2.13611	0.0614085
		log(SD)	(Intercept)	-5.77902	0.493583	-11.7083	9.49298e-07
			Age	0.00596849	0.00705641	0.845826	0.419569
			Body Mass	0.00319746	0.00690246	0.463235	0.654194
			Sex	0.267729	0.138985	1.92632	0.0861797
			Group	-1.04535	0.162008	-6.45243	0.000117807
	AR	log(RMS)	(Intercept)	-5.3147	0.763697	-6.95918	6.61686e-05
			Age	0.000679644	0.010918	0.0622497	0.951724
			Body Mass	0.00309227	0.0106798	0.289543	0.778725
			Sex	0.371015	0.215044	1.7253	0.118557
			Group	-1.35505	0.250667	-5.40577	0.000429754
		log(Proportion >2)	(Intercept)	3.93293	1.42862	2.75295	0.0223687
			Age	0.0419435	0.020424	2.05364	0.0701995
			Body Mass	-0.0547176	0.0199784	-2.73883	0.0228912
			Sex	0.199283	0.402276	0.495388	0.632196
			Group	-2.07395	0.468915	-4.42287	0.00166424
		log(IQR)	(Intercept)	-5.38549	0.747188	-7.20768	5.04118e-05
			Age	-0.00280541	0.010682	-0.262629	0.798749
			Body Mass	-0.00116549	0.010449	-0.111541	0.913635
			Sex	-0.00439256	0.210395	-0.0208776	0.983799
			Group	-0.685443	0.245249	-2.79489	0.0208863
		log(SD)	(Intercept)	-5.24734	0.784682	-6.68722	8.98363e-05
			Age	0.00188391	0.011218	0.167936	0.870347
			Body Mass	0.0010391	0.0109733	0.0946932	0.926633
			Sex	0.366661	0.220953	1.65945	0.131397
			Group	-1.37897	0.257555	-5.35408	0.000459878
T1/T2	VM	log(RMS)	(Intercept)	-4.49866	0.706747	-6.3653	0.000130497
			Age	-0.00140366	0.0101039	-0.138923	0.89257
			Body Mass	0.00235805	0.00988344	0.238587	0.81677
			Sex	0.341062	0.199008	1.71381	0.12071
			Group	-0.438125	0.231975	-1.88867	0.0915301
		log(Proportion >2)	(Intercept)	4.23362	3.05356	1.38646	0.198987
			Age	0.0256071	0.0436545	0.586584	0.5719
			Body Mass	-0.0447959	0.0427022	-1.04903	0.321516
			Sex	0.977219	0.85983	1.13653	0.285092
			Group	0.573541	1.00227	0.572244	0.581167
		log(IQR)	(Intercept)	-4.97606	1.05015	-4.73845	0.00106124
			Age	0.00540476	0.0150132	0.360001	0.72715
			Body Mass	-0.00532808	0.0146856	-0.362809	0.725122
			Sex	0.188651	0.295703	0.637975	0.539381
			Group	-0.499426	0.344688	-1.44892	0.181289
		log(SD)	(Intercept)	-4.57183	0.806027	-5.67206	0.000304924
			Age	0.00296982	0.0115232	0.257725	0.802415
			Body Mass	-0.00303854	0.0112718	-0.26957	0.79357
			Sex	0.312629	0.226963	1.37744	0.20166
			Group	-1.23537	0.264561	-4.66951	0.0011694
	FE	log(RMS)	(Intercept)	-4.81854	0.782513	-6.15778	0.000167145
			Age	-0.00121484	0.011187	-0.108593	0.915908
			Body Mass	0.00334364	0.010943	0.305551	0.766895
			Sex	0.315175	0.220342	1.43039	0.186392
			Group	-0.236349	0.256843	-0.920209	0.381467
		log(Proportion >2)	(Intercept)	3.36368	1.43805	2.33906	0.0440878
			Age	-0.00200329	0.0205587	-0.0974424	0.924511
			Body Mass	-0.0179101	0.0201102	-0.890598	0.396328
			Sex	0.468444	0.404929	1.15685	0.277114
			Group	1.71391	0.472008	3.6311	0.00547627
		log(IQR)	(Intercept)	-5.60392	0.720396	-7.77894	2.76691e-05
			Age	0.00421909	0.010299	0.40966	0.691634
			Body Mass	0.0032063	0.0100743	0.318265	0.757545
			Sex	0.101215	0.202851	0.498962	0.629774
			Group	-0.313206	0.236455	-1.32459	0.217953
		log(SD)	(Intercept)	-4.38475	0.847308	-5.17491	0.00058331
			Age	-0.00136744	0.0121134	-0.112887	0.912598
			Body Mass	-0.0034952	0.0118491	-0.294976	0.774703
			Sex	0.213493	0.238588	0.894821	0.394184
			Group	-1.02605	0.278111	-3.68934	0.00500251
	LB	log(RMS)	(Intercept)	-5.44927	0.481365	-11.3205	1.26313e-06
			Age	0.00117104	0.00688173	0.170166	0.868643
			Body Mass	0.000831205	0.0067316	0.123478	0.904442
			Sex	0.263726	0.135544	1.94568	0.0835439
			Group	-0.95066	0.157998	-6.01692	0.000198344
		log(Proportion >2)	(Intercept)	2.05613	2.06113	0.997576	0.344548
			Age	0.0376385	0.0294665	1.27733	0.23345
			Body Mass	-0.0235844	0.0288236	-0.81823	0.434354
			Sex	0.40632	0.580378	0.700096	0.501562
			Group	-1.793	0.676521	-2.65033	0.026462
		log(IQR)	(Intercept)	-6.01352	0.57721	-10.4182	2.54162e-06
			Age	-0.00189	0.00825197	-0.229036	0.823961
			Body Mass	0.00531007	0.00807194	0.657843	0.527105
			Sex	0.0734127	0.162533	0.45168	0.662188
			Group	-0.481893	0.189457	-2.54355	0.0315266
		log(SD)	(Intercept)	-5.8107	0.480539	-12.0921	7.21439e-07
			Age	0.0052454	0.00686992	0.763532	0.46469
			Body Mass	0.00407513	0.00672004	0.606414	0.559223
			Sex	0.265505	0.135311	1.96218	0.0813593
			Group	-1.08552	0.157727	-6.88231	7.20794e-05
	AR	log(RMS)	(Intercept)	-5.34335	0.778096	-6.86721	7.33068e-05
			Age	0.00104363	0.0111239	0.0938189	0.927308
			Body Mass	0.00315881	0.0108812	0.2903	0.778165
			Sex	0.375135	0.219099	1.71217	0.12102
			Group	-1.34173	0.255394	-5.25359	0.000525189
		log(Proportion >2)	(Intercept)	3.5741	1.43048	2.49854	0.0339431
			Age	0.0470432	0.0204505	2.30034	0.046973
			Body Mass	-0.0521231	0.0200044	-2.60559	0.0284762
			Sex	0.22441	0.402798	0.557128	0.591024
			Group	-1.93667	0.469524	-4.12475	0.00257962
		log(IQR)	(Intercept)	-5.41793	0.747181	-7.25116	4.81029e-05
			Age	-0.00293407	0.0106819	-0.274676	0.789766
			Body Mass	-0.000756163	0.0104489	-0.0723678	0.943892
			Sex	-0.00629386	0.210394	-0.0299147	0.976788
			Group	-0.670101	0.245246	-2.73236	0.0231351
		log(SD)	(Intercept)	-5.27029	0.797887	-6.60531	9.86705e-05
			Age	0.00212207	0.0114068	0.186035	0.856543
			Body Mass	0.0010497	0.011158	0.0940759	0.92711
			Sex	0.374201	0.224671	1.66555	0.130157
			Group	-1.36252	0.261889	-5.20264	0.00056207

## Sheet: model summary (moments)
Joint	Axis	Response	Model	Sum of Squares	DF	Mean Squares	F	P
L4/L5	VM	log(RMS)	Total	1.818	13	0.14
			Model	1.284	4	0.321	5.406	0.017
			Residual	0.534	9	0.059
		log(Proportion >2)	Total	30.758	13	2.366
			Model	22.569	4	5.642	6.201	0.011
			Residual	8.189	9	0.91
		log(IQR)	Total	6.268	13	0.482
			Model	4.576	4	1.144	6.089	0.012
			Residual	1.691	9	0.188
		log(SD)	Total	4.493	13	0.346
			Model	3.778	4	0.945	11.893	0.001
			Residual	0.715	9	0.079
	FE	log(RMS)	Total	1.874	13	0.144
			Model	1.079	4	0.27	3.058	0.075
			Residual	0.794	9	0.088
		log(Proportion >2)	Total	13.912	13	1.07
			Model	8.615	4	2.154	3.66	0.049
			Residual	5.296	9	0.588
		log(IQR)	Total	5.208	13	0.401
			Model	3.124	4	0.781	3.372	0.06
			Residual	2.084	9	0.232
		log(SD)	Total	3.498	13	0.269
			Model	2.777	4	0.694	8.671	0.004
			Residual	0.721	9	0.08
	LB	log(RMS)	Total	3.236	13	0.249
			Model	2.963	4	0.741	24.48	0
			Residual	0.272	9	0.03
		log(Proportion >2)	Total	38.794	13	2.984
			Model	33.495	4	8.374	14.224	0.001
			Residual	5.298	9	0.589
		log(IQR)	Total	6.058	13	0.466
			Model	5.377	4	1.344	17.751	0
			Residual	0.682	9	0.076
		log(SD)	Total	3.503	13	0.269
			Model	3.316	4	0.829	39.865	0
			Residual	0.187	9	0.021
	AR	log(RMS)	Total	5.068	13	0.39
			Model	4.364	4	1.091	13.939	0.001
			Residual	0.704	9	0.078
		log(Proportion >2)	Total	35.378	13	2.721
			Model	28.036	4	7.009	8.592	0.004
			Residual	7.342	9	0.816
		log(IQR)	Total	7.424	13	0.571
			Model	6.819	4	1.705	25.354	0
			Residual	0.605	9	0.067
		log(SD)	Total	5.313	13	0.409
			Model	4.565	4	1.141	13.737	0.001
			Residual	0.748	9	0.083
L3/L4	VM	log(RMS)	Total	1.883	13	0.145
			Model	1.311	4	0.328	5.151	0.019
			Residual	0.572	9	0.064
		log(Proportion >2)	Total	30.018	13	2.309
			Model	21.839	4	5.46	6.008	0.012
			Residual	8.179	9	0.909
		log(IQR)	Total	6.104	13	0.47
			Model	4.394	4	1.098	5.78	0.014
			Residual	1.71	9	0.19
		log(SD)	Total	4.641	13	0.357
			Model	3.912	4	0.978	12.073	0.001
			Residual	0.729	9	0.081
	FE	log(RMS)	Total	1.916	13	0.147
			Model	1.079	4	0.27	2.899	0.085
			Residual	0.837	9	0.093
		log(Proportion >2)	Total	13.759	13	1.058
			Model	7.603	4	1.901	2.779	0.093
			Residual	6.155	9	0.684
		log(IQR)	Total	5.069	13	0.39
			Model	3.069	4	0.767	3.452	0.057
			Residual	2	9	0.222
		log(SD)	Total	3.603	13	0.277
			Model	2.895	4	0.724	9.198	0.003
			Residual	0.708	9	0.079
	LB	log(RMS)	Total	3.303	13	0.254
			Model	3.066	4	0.767	29.078	0
			Residual	0.237	9	0.026
		log(Proportion >2)	Total	39.573	13	3.044
			Model	33.795	4	8.449	13.159	0.001
			Residual	5.778	9	0.642
		log(IQR)	Total	5.538	13	0.426
			Model	4.945	4	1.236	18.761	0
			Residual	0.593	9	0.066
		log(SD)	Total	3.666	13	0.282
			Model	3.457	4	0.864	37.264	0
			Residual	0.209	9	0.023
	AR	log(RMS)	Total	4.925	13	0.379
			Model	4.289	4	1.072	15.178	0
			Residual	0.636	9	0.071
		log(Proportion >2)	Total	33.765	13	2.597
			Model	28.597	4	7.149	12.45	0.001
			Residual	5.168	9	0.574
		log(IQR)	Total	7.88	13	0.606
			Model	7.041	4	1.76	18.903	0
			Residual	0.838	9	0.093
		log(SD)	Total	5.07	13	0.39
			Model	4.46	4	1.115	16.439	0
			Residual	0.61	9	0.068
L2/L3	VM	log(RMS)	Total	1.778	13	0.137
			Model	1.167	4	0.292	4.295	0.032
			Residual	0.611	9	0.068
		log(Proportion >2)	Total	30.178	13	2.321
			Model	21.414	4	5.353	5.498	0.016
			Residual	8.764	9	0.974
		log(IQR)	Total	5.702	13	0.439
			Model	4.008	4	1.002	5.323	0.018
			Residual	1.694	9	0.188
		log(SD)	Total	4.706	13	0.362
			Model	3.994	4	0.998	12.618	0.001
			Residual	0.712	9	0.079
	FE	log(RMS)	Total	1.757	13	0.135
			Model	0.905	4	0.226	2.39	0.128
			Residual	0.852	9	0.095
		log(Proportion >2)	Total	13.335	13	1.026
			Model	6.632	4	1.658	2.226	0.147
			Residual	6.703	9	0.745
		log(IQR)	Total	4.825	13	0.371
			Model	2.969	4	0.742	3.599	0.051
			Residual	1.856	9	0.206
		log(SD)	Total	3.695	13	0.284
			Model	2.999	4	0.75	9.689	0.003
			Residual	0.696	9	0.077
	LB	log(RMS)	Total	3.398	13	0.261
			Model	3.175	4	0.794	32.121	0
			Residual	0.222	9	0.025
		log(Proportion >2)	Total	34.448	13	2.65
			Model	29.78	4	7.445	14.354	0.001
			Residual	4.668	9	0.519
		log(IQR)	Total	5.079	13	0.391
			Model	4.554	4	1.139	19.533	0
			Residual	0.525	9	0.058
		log(SD)	Total	3.855	13	0.297
			Model	3.613	4	0.903	33.575	0
			Residual	0.242	9	0.027
	AR	log(RMS)	Total	4.718	13	0.363
			Model	4.115	4	1.029	15.377	0
			Residual	0.602	9	0.067
		log(Proportion >2)	Total	30.689	13	2.361
			Model	26.922	4	6.73	16.077	0
			Residual	3.768	9	0.419
		log(IQR)	Total	7.52	13	0.578
			Model	6.484	4	1.621	14.068	0.001
			Residual	1.037	9	0.115
		log(SD)	Total	4.831	13	0.372
			Model	4.296	4	1.074	18.088	0
			Residual	0.534	9	0.059
L1/L2	VM	log(RMS)	Total	1.544	13	0.119
			Model	0.93	4	0.232	3.405	0.059
			Residual	0.614	9	0.068
		log(Proportion >2)	Total	28.081	13	2.16
			Model	19.29	4	4.823	4.937	0.022
			Residual	8.791	9	0.977
		log(IQR)	Total	5.406	13	0.416
			Model	3.832	4	0.958	5.476	0.016
			Residual	1.574	9	0.175
		log(SD)	Total	4.682	13	0.36
			Model	3.996	4	0.999	13.101	0.001
			Residual	0.686	9	0.076
	FE	log(RMS)	Total	1.443	13	0.111
			Model	0.649	4	0.162	1.84	0.205
			Residual	0.794	9	0.088
		log(Proportion >2)	Total	13.039	13	1.003
			Model	6.419	4	1.605	2.181	0.152
			Residual	6.62	9	0.736
		log(IQR)	Total	4.52	13	0.348
			Model	2.835	4	0.709	3.787	0.045
			Residual	1.685	9	0.187
		log(SD)	Total	3.798	13	0.292
			Model	3.104	4	0.776	10.068	0.002
			Residual	0.694	9	0.077
	LB	log(RMS)	Total	3.556	13	0.274
			Model	3.32	4	0.83	31.665	0
			Residual	0.236	9	0.026
		log(Proportion >2)	Total	32.521	13	2.502
			Model	28.447	4	7.112	15.709	0
			Residual	4.074	9	0.453
		log(IQR)	Total	4.672	13	0.359
			Model	4.148	4	1.037	17.803	0
			Residual	0.524	9	0.058
		log(SD)	Total	4.116	13	0.317
			Model	3.823	4	0.956	29.359	0
			Residual	0.293	9	0.033
	AR	log(RMS)	Total	4.462	13	0.343
			Model	3.904	4	0.976	15.75	0
			Residual	0.558	9	0.062
		log(Proportion >2)	Total	30.874	13	2.375
			Model	26.908	4	6.727	15.264	0
			Residual	3.966	9	0.441
		log(IQR)	Total	6.583	13	0.506
			Model	5.605	4	1.401	12.905	0.001
			Residual	0.977	9	0.109
		log(SD)	Total	4.602	13	0.354
			Model	4.119	4	1.03	19.167	0
			Residual	0.484	9	0.054
T12/L1	VM	log(RMS)	Total	1.204	13	0.093
			Model	0.64	4	0.16	2.552	0.112
			Residual	0.564	9	0.063
		log(Proportion >2)	Total	32.648	13	2.511
			Model	21.67	4	5.418	4.442	0.03
			Residual	10.977	9	1.22
		log(IQR)	Total	4.88	13	0.375
			Model	3.433	4	0.858	5.34	0.018
			Residual	1.447	9	0.161
		log(SD)	Total	4.702	13	0.362
			Model	4.03	4	1.007	13.483	0.001
			Residual	0.672	9	0.075
	FE	log(RMS)	Total	1.039	13	0.08
			Model	0.376	4	0.094	1.278	0.347
			Residual	0.663	9	0.074
		log(Proportion >2)	Total	14.788	13	1.138
			Model	7.699	4	1.925	2.443	0.122
			Residual	7.089	9	0.788
		log(IQR)	Total	4.094	13	0.315
			Model	2.644	4	0.661	4.102	0.037
			Residual	1.45	9	0.161
		log(SD)	Total	3.956	13	0.304
			Model	3.243	4	0.811	10.235	0.002
			Residual	0.713	9	0.079
	LB	log(RMS)	Total	3.599	13	0.277
			Model	3.348	4	0.837	29.992	0
			Residual	0.251	9	0.028
		log(Proportion >2)	Total	28.93	13	2.225
			Model	25.406	4	6.351	16.219	0
			Residual	3.524	9	0.392
		log(IQR)	Total	4.172	13	0.321
			Model	3.602	4	0.901	14.231	0.001
			Residual	0.57	9	0.063
		log(SD)	Total	4.24	13	0.326
			Model	3.914	4	0.978	26.978	0
			Residual	0.326	9	0.036
	AR	log(RMS)	Total	4.721	13	0.363
			Model	4.104	4	1.026	14.971	0.001
			Residual	0.617	9	0.069
		log(Proportion >2)	Total	29.175	13	2.244
			Model	24.554	4	6.139	11.954	0.001
			Residual	4.621	9	0.513
		log(IQR)	Total	6.182	13	0.476
			Model	5.227	4	1.307	12.322	0.001
			Residual	0.954	9	0.106
		log(SD)	Total	4.879	13	0.375
			Model	4.331	4	1.083	17.771	0
			Residual	0.548	9	0.061
T11/T12	VM	log(RMS)	Total	0.962	13	0.074
			Model	0.452	4	0.113	1.996	0.179
			Residual	0.51	9	0.057
		log(Proportion >2)	Total	37.43	13	2.879
			Model	24.779	4	6.195	4.407	0.03
			Residual	12.65	9	1.406
		log(IQR)	Total	4.529	13	0.348
			Model	3.272	4	0.818	5.858	0.013
			Residual	1.257	9	0.14
		log(SD)	Total	4.857	13	0.374
			Model	4.165	4	1.041	13.549	0.001
			Residual	0.692	9	0.077
	FE	log(RMS)	Total	0.776	13	0.06
			Model	0.222	4	0.056	0.902	0.502
			Residual	0.554	9	0.062
		log(Proportion >2)	Total	17.073	13	1.313
			Model	9.299	4	2.325	2.691	0.1
			Residual	7.774	9	0.864
		log(IQR)	Total	3.633	13	0.279
			Model	2.445	4	0.611	4.633	0.026
			Residual	1.188	9	0.132
		log(SD)	Total	4.229	13	0.325
			Model	3.464	4	0.866	10.188	0.002
			Residual	0.765	9	0.085
	LB	log(RMS)	Total	3.594	13	0.276
			Model	3.321	4	0.83	27.443	0
			Residual	0.272	9	0.03
		log(Proportion >2)	Total	25.946	13	1.996
			Model	20.349	4	5.087	8.18	0.005
			Residual	5.597	9	0.622
		log(IQR)	Total	3.594	13	0.276
			Model	2.968	4	0.742	10.662	0.002
			Residual	0.626	9	0.07
		log(SD)	Total	4.299	13	0.331
			Model	3.946	4	0.987	25.123	0
			Residual	0.353	9	0.039
	AR	log(RMS)	Total	5.164	13	0.397
			Model	4.453	4	1.113	14.079	0.001
			Residual	0.712	9	0.079
		log(Proportion >2)	Total	29.573	13	2.275
			Model	25.131	4	6.283	12.729	0.001
			Residual	4.442	9	0.494
		log(IQR)	Total	5.884	13	0.453
			Model	4.93	4	1.232	11.621	0.001
			Residual	0.954	9	0.106
		log(SD)	Total	5.331	13	0.41
			Model	4.679	4	1.17	16.151	0
			Residual	0.652	9	0.072
T10/T11	VM	log(RMS)	Total	0.825	13	0.063
			Model	0.35	4	0.088	1.662	0.242
			Residual	0.474	9	0.053
		log(Proportion >2)	Total	50.402	13	3.877
			Model	34.138	4	8.535	4.723	0.025
			Residual	16.264	9	1.807
		log(IQR)	Total	4.322	13	0.332
			Model	3.203	4	0.801	6.444	0.01
			Residual	1.118	9	0.124
		log(SD)	Total	5.162	13	0.397
			Model	4.423	4	1.106	13.462	0.001
			Residual	0.739	9	0.082
	FE	log(RMS)	Total	0.637	13	0.049
			Model	0.15	4	0.038	0.695	0.614
			Residual	0.487	9	0.054
		log(Proportion >2)	Total	29.745	13	2.288
			Model	15.833	4	3.958	2.56	0.111
			Residual	13.913	9	1.546
		log(IQR)	Total	3.25	13	0.25
			Model	2.226	4	0.557	4.893	0.023
			Residual	1.024	9	0.114
		log(SD)	Total	4.597	13	0.354
			Model	3.748	4	0.937	9.94	0.002
			Residual	0.848	9	0.094
	LB	log(RMS)	Total	3.553	13	0.273
			Model	3.257	4	0.814	24.802	0
			Residual	0.295	9	0.033
		log(Proportion >2)	Total	25.161	13	1.935
			Model	20.097	4	5.024	8.929	0.003
			Residual	5.064	9	0.563
		log(IQR)	Total	3.143	13	0.242
			Model	2.478	4	0.619	8.382	0.004
			Residual	0.665	9	0.074
		log(SD)	Total	4.305	13	0.331
			Model	3.93	4	0.982	23.564	0
			Residual	0.375	9	0.042
	AR	log(RMS)	Total	5.75	13	0.442
			Model	4.933	4	1.233	13.573	0.001
			Residual	0.818	9	0.091
		log(Proportion >2)	Total	31.327	13	2.41
			Model	26.836	4	6.709	13.446	0.001
			Residual	4.491	9	0.499
		log(IQR)	Total	5.605	13	0.431
			Model	4.602	4	1.151	10.321	0.002
			Residual	1.003	9	0.111
		log(SD)	Total	5.922	13	0.456
			Model	5.155	4	1.289	15.109	0
			Residual	0.768	9	0.085
T9/T10	VM	log(RMS)	Total	0.76	13	0.058
			Model	0.299	4	0.075	1.46	0.292
			Residual	0.461	9	0.051
		log(Proportion >2)	Total	64.123	13	4.933
			Model	42.378	4	10.595	4.385	0.031
			Residual	21.745	9	2.416
		log(IQR)	Total	4.068	13	0.313
			Model	3.047	4	0.762	6.709	0.009
			Residual	1.022	9	0.114
		log(SD)	Total	5.621	13	0.432
			Model	4.796	4	1.199	13.074	0.001
			Residual	0.825	9	0.092
	FE	log(RMS)	Total	0.575	13	0.044
			Model	0.121	4	0.03	0.603	0.67
			Residual	0.453	9	0.05
		log(Proportion >2)	Total	38.583	13	2.968
			Model	21.317	4	5.329	2.778	0.094
			Residual	17.267	9	1.919
		log(IQR)	Total	2.752	13	0.212
			Model	1.819	4	0.455	4.389	0.031
			Residual	0.933	9	0.104
		log(SD)	Total	5.089	13	0.391
			Model	4.114	4	1.028	9.493	0.003
			Residual	0.975	9	0.108
	LB	log(RMS)	Total	3.557	13	0.274
			Model	3.218	4	0.805	21.36	0
			Residual	0.339	9	0.038
		log(Proportion >2)	Total	23.574	13	1.813
			Model	18.918	4	4.729	9.141	0.003
			Residual	4.656	9	0.517
		log(IQR)	Total	2.691	13	0.207
			Model	1.965	4	0.491	6.086	0.012
			Residual	0.726	9	0.081
		log(SD)	Total	4.358	13	0.335
			Model	3.946	4	0.986	21.53	0
			Residual	0.412	9	0.046
	AR	log(RMS)	Total	6.313	13	0.486
			Model	5.408	4	1.352	13.443	0.001
			Residual	0.905	9	0.101
		log(Proportion >2)	Total	31.602	13	2.431
			Model	27.32	4	6.83	14.356	0.001
			Residual	4.282	9	0.476
		log(IQR)	Total	5.36	13	0.412
			Model	4.333	4	1.083	9.5	0.003
			Residual	1.026	9	0.114
		log(SD)	Total	6.498	13	0.5
			Model	5.631	4	1.408	14.595	0.001
			Residual	0.868	9	0.096
T8/T9	VM	log(RMS)	Total	0.752	13	0.058
			Model	0.284	4	0.071	1.364	0.32
			Residual	0.468	9	0.052
		log(Proportion >2)	Total	77.631	13	5.972
			Model	51.544	4	12.886	4.446	0.029
			Residual	26.088	9	2.899
		log(IQR)	Total	3.725	13	0.287
			Model	2.752	4	0.688	6.364	0.01
			Residual	0.973	9	0.108
		log(SD)	Total	6.111	13	0.47
			Model	5.178	4	1.294	12.483	0.001
			Residual	0.933	9	0.104
	FE	log(RMS)	Total	0.568	13	0.044
			Model	0.119	4	0.03	0.595	0.675
			Residual	0.449	9	0.05
		log(Proportion >2)	Total	49.553	13	3.812
			Model	25.91	4	6.478	2.466	0.12
			Residual	23.643	9	2.627
		log(IQR)	Total	2.159	13	0.166
			Model	1.268	4	0.317	3.199	0.068
			Residual	0.892	9	0.099
		log(SD)	Total	5.598	13	0.431
			Model	4.48	4	1.12	9.018	0.003
			Residual	1.118	9	0.124
	LB	log(RMS)	Total	3.523	13	0.271
			Model	3.147	4	0.787	18.852	0
			Residual	0.376	9	0.042
		log(Proportion >2)	Total	21.353	13	1.643
			Model	17.265	4	4.316	9.503	0.003
			Residual	4.088	9	0.454
		log(IQR)	Total	2.37	13	0.182
			Model	1.586	4	0.396	4.546	0.028
			Residual	0.785	9	0.087
		log(SD)	Total	4.353	13	0.335
			Model	3.911	4	0.978	19.913	0
			Residual	0.442	9	0.049
	AR	log(RMS)	Total	6.919	13	0.532
			Model	5.937	4	1.484	13.598	0.001
			Residual	0.982	9	0.109
		log(Proportion >2)	Total	35.33	13	2.718
			Model	31.156	4	7.789	16.795	0
			Residual	4.174	9	0.464
		log(IQR)	Total	5.188	13	0.399
			Model	4.111	4	1.028	8.593	0.004
			Residual	1.076	9	0.12
		log(SD)	Total	7.125	13	0.548
			Model	6.16	4	1.54	14.367	0.001
			Residual	0.965	9	0.107
T7/T8	VM	log(RMS)	Total	0.786	13	0.06
			Model	0.291	4	0.073	1.325	0.332
			Residual	0.495	9	0.055
		log(Proportion >2)	Total	99.681	13	7.668
			Model	60.439	4	15.11	3.465	0.056
			Residual	39.242	9	4.36
		log(IQR)	Total	3.399	13	0.261
			Model	2.352	4	0.588	5.053	0.021
			Residual	1.047	9	0.116
		log(SD)	Total	6.605	13	0.508
			Model	5.546	4	1.386	11.778	0.001
			Residual	1.059	9	0.118
	FE	log(RMS)	Total	0.602	13	0.046
			Model	0.132	4	0.033	0.629	0.654
			Residual	0.471	9	0.052
		log(Proportion >2)	Total	57.919	13	4.455
			Model	27.522	4	6.881	2.037	0.172
			Residual	30.397	9	3.377
		log(IQR)	Total	1.856	13	0.143
			Model	0.938	4	0.235	2.299	0.138
			Residual	0.918	9	0.102
		log(SD)	Total	6.105	13	0.47
			Model	4.831	4	1.208	8.531	0.004
			Residual	1.274	9	0.142
	LB	log(RMS)	Total	3.467	13	0.267
			Model	3.058	4	0.764	16.799	0
			Residual	0.41	9	0.046
		log(Proportion >2)	Total	15.223	13	1.171
			Model	12.844	4	3.211	12.144	0.001
			Residual	2.38	9	0.264
		log(IQR)	Total	2.081	13	0.16
			Model	1.245	4	0.311	3.35	0.061
			Residual	0.836	9	0.093
		log(SD)	Total	4.316	13	0.332
			Model	3.846	4	0.962	18.427	0
			Residual	0.47	9	0.052
	AR	log(RMS)	Total	7.51	13	0.578
			Model	6.468	4	1.617	13.969	0.001
			Residual	1.042	9	0.116
		log(Proportion >2)	Total	38.852	13	2.989
			Model	34.163	4	8.541	16.392	0
			Residual	4.689	9	0.521
		log(IQR)	Total	4.961	13	0.382
			Model	3.804	4	0.951	7.398	0.006
			Residual	1.157	9	0.129
		log(SD)	Total	7.756	13	0.597
			Model	6.701	4	1.675	14.301	0.001
			Residual	1.054	9	0.117
T6/T7	VM	log(RMS)	Total	0.875	13	0.067
			Model	0.325	4	0.081	1.328	0.331
			Residual	0.55	9	0.061
		log(Proportion >2)	Total	97.509	13	7.501
			Model	57.969	4	14.492	3.299	0.063
			Residual	39.54	9	4.393
		log(IQR)	Total	3.338	13	0.257
			Model	2.012	4	0.503	3.412	0.058
			Residual	1.326	9	0.147
		log(SD)	Total	7.022	13	0.54
			Model	5.839	4	1.46	11.096	0.002
			Residual	1.184	9	0.132
	FE	log(RMS)	Total	0.688	13	0.053
			Model	0.158	4	0.04	0.673	0.627
			Residual	0.53	9	0.059
		log(Proportion >2)	Total	46.575	13	3.583
			Model	16.534	4	4.134	1.238	0.361
			Residual	30.041	9	3.338
		log(IQR)	Total	1.705	13	0.131
			Model	0.674	4	0.169	1.471	0.289
			Residual	1.031	9	0.115
		log(SD)	Total	6.515	13	0.501
			Model	5.092	4	1.273	8.051	0.005
			Residual	1.423	9	0.158
	LB	log(RMS)	Total	3.453	13	0.266
			Model	3.002	4	0.75	14.977	0.001
			Residual	0.451	9	0.05
		log(Proportion >2)	Total	15.392	13	1.184
			Model	12.481	4	3.12	9.647	0.003
			Residual	2.911	9	0.323
		log(IQR)	Total	1.806	13	0.139
			Model	0.942	4	0.235	2.451	0.121
			Residual	0.864	9	0.096
		log(SD)	Total	4.323	13	0.333
			Model	3.818	4	0.955	17.031	0
			Residual	0.504	9	0.056
	AR	log(RMS)	Total	7.997	13	0.615
			Model	6.912	4	1.728	14.335	0.001
			Residual	1.085	9	0.121
		log(Proportion >2)	Total	41.599	13	3.2
			Model	37.733	4	9.433	21.957	0
			Residual	3.867	9	0.43
		log(IQR)	Total	4.516	13	0.347
			Model	3.276	4	0.819	5.944	0.013
			Residual	1.24	9	0.138
		log(SD)	Total	8.308	13	0.639
			Model	7.18	4	1.795	14.329	0.001
			Residual	1.127	9	0.125
T5/T6	VM	log(RMS)	Total	1.023	13	0.079
			Model	0.386	4	0.096	1.361	0.321
			Residual	0.637	9	0.071
		log(Proportion >2)	Total	75.368	13	5.798
			Model	35.292	4	8.823	1.981	0.181
			Residual	40.075	9	4.453
		log(IQR)	Total	3.331	13	0.256
			Model	1.688	4	0.422	2.312	0.136
			Residual	1.643	9	0.183
		log(SD)	Total	7.215	13	0.555
			Model	5.943	4	1.486	10.51	0.002
			Residual	1.272	9	0.141
	FE	log(RMS)	Total	0.831	13	0.064
			Model	0.197	4	0.049	0.701	0.61
			Residual	0.633	9	0.07
		log(Proportion >2)	Total	44.125	13	3.394
			Model	12.902	4	3.225	0.93	0.488
			Residual	31.224	9	3.469
		log(IQR)	Total	1.582	13	0.122
			Model	0.497	4	0.124	1.03	0.443
			Residual	1.085	9	0.121
		log(SD)	Total	6.675	13	0.513
			Model	5.149	4	1.287	7.592	0.006
			Residual	1.526	9	0.17
	LB	log(RMS)	Total	3.475	13	0.267
			Model	2.988	4	0.747	13.792	0.001
			Residual	0.487	9	0.054
		log(Proportion >2)	Total	16.445	13	1.265
			Model	12.126	4	3.032	6.317	0.011
			Residual	4.319	9	0.48
		log(IQR)	Total	1.623	13	0.125
			Model	0.736	4	0.184	1.868	0.2
			Residual	0.887	9	0.099
		log(SD)	Total	4.366	13	0.336
			Model	3.832	4	0.958	16.133	0
			Residual	0.534	9	0.059
	AR	log(RMS)	Total	8.315	13	0.64
			Model	7.185	4	1.796	14.306	0.001
			Residual	1.13	9	0.126
		log(Proportion >2)	Total	44.194	13	3.4
			Model	40.911	4	10.228	28.041	0
			Residual	3.283	9	0.365
		log(IQR)	Total	4.077	13	0.314
			Model	2.779	4	0.695	4.816	0.024
			Residual	1.298	9	0.144
		log(SD)	Total	8.71	13	0.67
			Model	7.515	4	1.879	14.144	0.001
			Residual	1.195	9	0.133
T4/T5	VM	log(RMS)	Total	1.253	13	0.096
			Model	0.49	4	0.123	1.448	0.295
			Residual	0.762	9	0.085
		log(Proportion >2)	Total	54.076	13	4.16
			Model	17.993	4	4.498	1.122	0.404
			Residual	36.083	9	4.009
		log(IQR)	Total	3.355	13	0.258
			Model	1.459	4	0.365	1.732	0.227
			Residual	1.896	9	0.211
		log(SD)	Total	7.233	13	0.556
			Model	5.913	4	1.478	10.08	0.002
			Residual	1.32	9	0.147
	FE	log(RMS)	Total	1.053	13	0.081
			Model	0.253	4	0.063	0.712	0.604
			Residual	0.8	9	0.089
		log(Proportion >2)	Total	26.977	13	2.075
			Model	7.463	4	1.866	0.86	0.523
			Residual	19.515	9	2.168
		log(IQR)	Total	1.499	13	0.115
			Model	0.4	4	0.1	0.818	0.545
			Residual	1.1	9	0.122
		log(SD)	Total	6.576	13	0.506
			Model	5	4	1.25	7.141	0.007
			Residual	1.576	9	0.175
	LB	log(RMS)	Total	3.553	13	0.273
			Model	3.038	4	0.76	13.292	0.001
			Residual	0.514	9	0.057
		log(Proportion >2)	Total	19.634	13	1.51
			Model	12.988	4	3.247	4.397	0.03
			Residual	6.646	9	0.738
		log(IQR)	Total	1.502	13	0.116
			Model	0.6	4	0.15	1.499	0.281
			Residual	0.901	9	0.1
		log(SD)	Total	4.464	13	0.343
			Model	3.91	4	0.978	15.898	0
			Residual	0.553	9	0.061
	AR	log(RMS)	Total	8.437	13	0.649
			Model	7.251	4	1.813	13.759	0.001
			Residual	1.186	9	0.132
		log(Proportion >2)	Total	44.505	13	3.423
			Model	41.624	4	10.406	32.51	0
			Residual	2.881	9	0.32
		log(IQR)	Total	3.496	13	0.269
			Model	2.215	4	0.554	3.892	0.042
			Residual	1.281	9	0.142
		log(SD)	Total	8.921	13	0.686
			Model	7.658	4	1.915	13.649	0.001
			Residual	1.262	9	0.14
T3/T4	VM	log(RMS)	Total	1.556	13	0.12
			Model	0.648	4	0.162	1.606	0.255
			Residual	0.908	9	0.101
		log(Proportion >2)	Total	42.217	13	3.247
			Model	10.358	4	2.59	0.732	0.593
			Residual	31.859	9	3.54
		log(IQR)	Total	3.443	13	0.265
			Model	1.367	4	0.342	1.482	0.286
			Residual	2.076	9	0.231
		log(SD)	Total	7.261	13	0.559
			Model	5.9	4	1.475	9.756	0.002
			Residual	1.361	9	0.151
	FE	log(RMS)	Total	1.347	13	0.104
			Model	0.33	4	0.083	0.731	0.593
			Residual	1.017	9	0.113
		log(Proportion >2)	Total	16.27	13	1.252
			Model	5.082	4	1.271	1.022	0.446
			Residual	11.188	9	1.243
		log(IQR)	Total	1.483	13	0.114
			Model	0.39	4	0.097	0.802	0.554
			Residual	1.093	9	0.121
		log(SD)	Total	6.349	13	0.488
			Model	4.741	4	1.185	6.634	0.009
			Residual	1.608	9	0.179
	LB	log(RMS)	Total	3.715	13	0.286
			Model	3.18	4	0.795	13.378	0.001
			Residual	0.535	9	0.059
		log(Proportion >2)	Total	24.012	13	1.847
			Model	14.727	4	3.682	3.568	0.052
			Residual	9.286	9	1.032
		log(IQR)	Total	1.455	13	0.112
			Model	0.538	4	0.134	1.32	0.334
			Residual	0.917	9	0.102
		log(SD)	Total	4.642	13	0.357
			Model	4.082	4	1.02	16.376	0
			Residual	0.561	9	0.062
	AR	log(RMS)	Total	8.447	13	0.65
			Model	7.194	4	1.799	12.922	0.001
			Residual	1.253	9	0.139
		log(Proportion >2)	Total	42.171	13	3.244
			Model	39.557	4	9.889	34.049	0
			Residual	2.614	9	0.29
		log(IQR)	Total	3.11	13	0.239
			Model	1.857	4	0.464	3.337	0.062
			Residual	1.252	9	0.139
		log(SD)	Total	8.966	13	0.69
			Model	7.637	4	1.909	12.927	0.001
			Residual	1.329	9	0.148
T2/T3	VM	log(RMS)	Total	1.906	13	0.147
			Model	0.867	4	0.217	1.877	0.199
			Residual	1.039	9	0.115
		log(Proportion >2)	Total	33.685	13	2.591
			Model	6.783	4	1.696	0.567	0.693
			Residual	26.901	9	2.989
		log(IQR)	Total	3.614	13	0.278
			Model	1.363	4	0.341	1.363	0.32
			Residual	2.251	9	0.25
		log(SD)	Total	7.453	13	0.573
			Model	6.042	4	1.51	9.637	0.003
			Residual	1.411	9	0.157
	FE	log(RMS)	Total	1.664	13	0.128
			Model	0.435	4	0.109	0.797	0.556
			Residual	1.229	9	0.137
		log(Proportion >2)	Total	12.606	13	0.97
			Model	6.028	4	1.507	2.062	0.169
			Residual	6.578	9	0.731
		log(IQR)	Total	1.517	13	0.117
			Model	0.378	4	0.095	0.747	0.584
			Residual	1.139	9	0.127
		log(SD)	Total	6.106	13	0.47
			Model	4.489	4	1.122	6.246	0.011
			Residual	1.617	9	0.18
	LB	log(RMS)	Total	3.912	13	0.301
			Model	3.374	4	0.844	14.103	0.001
			Residual	0.538	9	0.06
		log(Proportion >2)	Total	26.858	13	2.066
			Model	15.179	4	3.795	2.924	0.084
			Residual	11.679	9	1.298
		log(IQR)	Total	1.404	13	0.108
			Model	0.572	4	0.143	1.546	0.269
			Residual	0.832	9	0.092
		log(SD)	Total	4.836	13	0.372
			Model	4.287	4	1.072	17.563	0
			Residual	0.549	9	0.061
	AR	log(RMS)	Total	8.386	13	0.645
			Model	7.071	4	1.768	12.102	0.001
			Residual	1.315	9	0.146
		log(Proportion >2)	Total	39.451	13	3.035
			Model	34.85	4	8.713	17.044	0
			Residual	4.601	9	0.511
		log(IQR)	Total	2.892	13	0.222
			Model	1.633	4	0.408	2.92	0.084
			Residual	1.258	9	0.14
		log(SD)	Total	8.915	13	0.686
			Model	7.527	4	1.882	12.202	0.001
			Residual	1.388	9	0.154
T1/T2	VM	log(RMS)	Total	2.281	13	0.175
			Model	1.155	4	0.289	2.309	0.137
			Residual	1.126	9	0.125
		log(Proportion >2)	Total	26.537	13	2.041
			Model	5.52	4	1.38	0.591	0.678
			Residual	21.018	9	2.335
		log(IQR)	Total	3.936	13	0.303
			Model	1.45	4	0.363	1.313	0.336
			Residual	2.486	9	0.276
		log(SD)	Total	7.884	13	0.606
			Model	6.42	4	1.605	9.863	0.002
			Residual	1.464	9	0.163
	FE	log(RMS)	Total	1.968	13	0.151
			Model	0.587	4	0.147	0.957	0.475
			Residual	1.38	9	0.153
		log(Proportion >2)	Total	12.641	13	0.972
			Model	7.979	4	1.995	3.851	0.043
			Residual	4.661	9	0.518
		log(IQR)	Total	1.576	13	0.121
			Model	0.406	4	0.102	0.782	0.565
			Residual	1.17	9	0.13
		log(SD)	Total	5.892	13	0.453
			Model	4.274	4	1.068	5.942	0.013
			Residual	1.618	9	0.18
	LB	log(RMS)	Total	4.12	13	0.317
			Model	3.597	4	0.899	15.496	0
			Residual	0.522	9	0.058
		log(Proportion >2)	Total	30.085	13	2.314
			Model	20.509	4	5.127	4.819	0.024
			Residual	9.576	9	1.064
		log(IQR)	Total	1.444	13	0.111
			Model	0.693	4	0.173	2.077	0.167
			Residual	0.751	9	0.083
		log(SD)	Total	5.01	13	0.385
			Model	4.489	4	1.122	19.405	0
			Residual	0.521	9	0.058
	AR	log(RMS)	Total	8.335	13	0.641
			Model	6.97	4	1.742	11.491	0.001
			Residual	1.365	9	0.152
		log(Proportion >2)	Total	36.867	13	2.836
			Model	32.254	4	8.064	15.734	0
			Residual	4.613	9	0.513
		log(IQR)	Total	2.794	13	0.215
			Model	1.536	4	0.384	2.746	0.096
			Residual	1.258	9	0.14
		log(SD)	Total	8.841	13	0.68
			Model	7.406	4	1.851	11.612	0.001
			Residual	1.435	9	0.159

## Sheet: model coefficients (forces)
Joint	Axis	Response	Predictor	Coefficient Estimate	Standard Error	t-statistic	P-value
L4/L5	VM	log(RMS)	(Intercept)	0.325163	0.265525	1.2246	0.25181
			Age	0.00236432	0.00379602	0.622841	0.548844
			Body Mass	-0.00143475	0.00371321	-0.38639	0.708184
			Sex	0.0419594	0.0747674	0.5612	0.58836
			Group	-0.39274	0.087153	-4.50633	0.00147546
		log(Proportion >2)	(Intercept)	2.93116	1.32912	2.20534	0.054861
			Age	0.0203956	0.0190015	1.07337	0.31104
			Body Mass	-0.0164361	0.018587	-0.884281	0.399551
			Sex	-0.282333	0.374258	-0.75438	0.469899
			Group	-2.83128	0.436256	-6.48996	0.00011276
		log(IQR)	(Intercept)	-0.430006	0.585135	-0.734884	0.481119
			Age	0.0148118	0.00836526	1.77063	0.110396
			Body Mass	-0.00616	0.00818276	-0.752803	0.4708
			Sex	0.0142849	0.164764	0.0866994	0.932809
			Group	-1.07586	0.192058	-5.60172	0.000333538
		log(SD)	(Intercept)	-0.459667	0.398882	-1.15239	0.278852
			Age	0.00969972	0.00570253	1.70095	0.123165
			Body Mass	-0.00544463	0.00557813	-0.976069	0.354535
			Sex	0.0741734	0.112318	0.660385	0.525546
			Group	-0.865669	0.130925	-6.61197	9.79183e-05
	C	log(RMS)	(Intercept)	0.31646	0.264312	1.1973	0.261774
			Age	0.00235614	0.00377868	0.623536	0.548407
			Body Mass	-0.00141057	0.00369624	-0.381623	0.711595
			Sex	0.0408627	0.0744258	0.54904	0.596334
			Group	-0.389911	0.0867548	-4.4944	0.00150099
		log(Proportion >2)	(Intercept)	2.84385	1.27858	2.22422	0.0531964
			Age	0.0234767	0.018279	1.28435	0.231092
			Body Mass	-0.017505	0.0178802	-0.979015	0.353154
			Sex	-0.273642	0.360027	-0.760058	0.466663
			Group	-2.75766	0.419668	-6.57104	0.000102644
		log(IQR)	(Intercept)	-0.444918	0.581575	-0.765022	0.463845
			Age	0.0149028	0.00831436	1.79241	0.106664
			Body Mass	-0.00608795	0.00813298	-0.748551	0.473235
			Sex	0.01154	0.163762	0.0704682	0.945362
			Group	-1.07566	0.19089	-5.635	0.000319654
		log(SD)	(Intercept)	-0.472445	0.398016	-1.187	0.265613
			Age	0.0097334	0.00569015	1.71057	0.121325
			Body Mass	-0.00541867	0.00556601	-0.973528	0.355728
			Sex	0.0716308	0.112075	0.639135	0.538659
			Group	-0.86523	0.13064	-6.62299	9.66862e-05
	AP	log(RMS)	(Intercept)	-1.75786	0.366176	-4.80057	0.000972943
			Age	0.00431989	0.00523496	0.8252	0.430587
			Body Mass	-0.00339023	0.00512075	-0.662058	0.524522
			Sex	0.108281	0.103109	1.05016	0.321023
			Group	-0.613981	0.12019	-5.10844	0.000637844
		log(Proportion >2)	(Intercept)	4.26206	1.36714	3.1175	0.0123684
			Age	0.0192505	0.019545	0.984932	0.350393
			Body Mass	-0.0269372	0.0191187	-1.40895	0.192451
			Sex	-0.469466	0.384964	-1.21951	0.253646
			Group	-2.39719	0.448735	-5.3421	0.000467178
		log(IQR)	(Intercept)	-2.11311	0.737026	-2.86708	0.0185648
			Age	0.00860588	0.0105367	0.81675	0.435157
			Body Mass	-0.00843367	0.0103069	-0.818257	0.434339
			Sex	0.114497	0.207534	0.551701	0.594584
			Group	-0.972835	0.241913	-4.02142	0.00301161
		log(SD)	(Intercept)	-2.23071	0.413851	-5.39014	0.000438632
			Age	0.00743775	0.00591653	1.25711	0.240355
			Body Mass	-0.0065882	0.00578745	-1.13836	0.284365
			Sex	0.185212	0.116533	1.58935	0.146445
			Group	-0.818264	0.135838	-6.02384	0.000196672
	ML	log(RMS)	(Intercept)	-2.55893	0.468127	-5.46632	0.00039715
			Age	-0.011097	0.00669248	-1.65813	0.131668
			Body Mass	-0.00528025	0.00654647	-0.806579	0.440701
			Sex	0.0875367	0.131817	0.66408	0.523286
			Group	-0.67401	0.153653	-4.38658	0.00175426
		log(Proportion >2)	(Intercept)	1.48961	2.95746	0.503679	0.626584
			Age	0.0139706	0.0422807	0.330425	0.748641
			Body Mass	-0.00512353	0.0413583	-0.123881	0.904132
			Sex	0.0311017	0.83277	0.0373473	0.971023
			Group	-1.94302	0.970723	-2.00162	0.0763534
		log(IQR)	(Intercept)	-3.60051	0.430421	-8.3651	1.54697e-05
			Age	-0.00877053	0.00615342	-1.42531	0.187812
			Body Mass	0.00786589	0.00601917	1.3068	0.223682
			Sex	0.0235958	0.121199	0.194686	0.849963
			Group	-0.803654	0.141276	-5.68852	0.000298622
		log(SD)	(Intercept)	-2.81796	0.554229	-5.08446	0.000658843
			Age	-0.00929874	0.00792342	-1.17358	0.270685
			Body Mass	-0.00239196	0.00775056	-0.308617	0.764637
			Sex	0.0733407	0.156061	0.469948	0.649571
			Group	-0.761419	0.181914	-4.1856	0.00235643
L3/L4	VM	log(RMS)	(Intercept)	0.216019	0.265833	0.812611	0.437407
			Age	0.00234246	0.00380042	0.616369	0.552919
			Body Mass	-0.00141098	0.00371751	-0.379548	0.713081
			Sex	0.0255611	0.074854	0.341479	0.74058
			Group	-0.391464	0.087254	-4.48649	0.00151817
		log(Proportion >2)	(Intercept)	2.70654	1.4093	1.92049	0.0869888
			Age	0.0258914	0.0201478	1.28507	0.230851
			Body Mass	-0.0142614	0.0197082	-0.723627	0.487676
			Sex	-0.404988	0.396835	-1.02054	0.334119
			Group	-2.7803	0.462574	-6.0105	0.000199909
		log(IQR)	(Intercept)	-0.52103	0.5871	-0.887464	0.397925
			Age	0.0150553	0.00839335	1.79372	0.106443
			Body Mass	-0.00608565	0.00821024	-0.741227	0.47745
			Sex	-0.0232333	0.165317	-0.140538	0.89133
			Group	-1.07791	0.192703	-5.59362	0.000337013
		log(SD)	(Intercept)	-0.572652	0.399028	-1.43512	0.185078
			Age	0.010285	0.00570462	1.80292	0.104905
			Body Mass	-0.00543594	0.00558016	-0.974154	0.355434
			Sex	0.0348596	0.112359	0.310251	0.763434
			Group	-0.87078	0.130972	-6.64858	9.38913e-05
	C	log(RMS)	(Intercept)	0.212124	0.266829	0.794981	0.447081
			Age	0.00237131	0.00381466	0.621631	0.549605
			Body Mass	-0.0014286	0.00373144	-0.382855	0.710712
			Sex	0.0256692	0.0751345	0.341643	0.740461
			Group	-0.392752	0.0875809	-4.48445	0.00152264
		log(Proportion >2)	(Intercept)	2.85129	1.30596	2.18329	0.0568686
			Age	0.0259109	0.0186704	1.38781	0.19859
			Body Mass	-0.0160377	0.0182631	-0.878148	0.402698
			Sex	-0.411057	0.367736	-1.1178	0.2926
			Group	-2.79084	0.428654	-6.51071	0.000110072
		log(IQR)	(Intercept)	-0.523479	0.58742	-0.89115	0.396047
			Age	0.0150086	0.00839793	1.78718	0.107549
			Body Mass	-0.00608344	0.00821472	-0.740554	0.477838
			Sex	-0.0214326	0.165407	-0.129574	0.899753
			Group	-1.07825	0.192808	-5.59234	0.00033757
		log(SD)	(Intercept)	-0.577815	0.399661	-1.44576	0.182151
			Age	0.0102689	0.00571368	1.79725	0.105851
			Body Mass	-0.00542117	0.00558903	-0.969967	0.357407
			Sex	0.0369318	0.112538	0.328172	0.750288
			Group	-0.869469	0.13118	-6.62804	9.61272e-05
	AP	log(RMS)	(Intercept)	-2.3632	0.259686	-9.10023	7.79781e-06
			Age	0.00096586	0.00371255	0.260161	0.800594
			Body Mass	-0.000200974	0.00363155	-0.0553412	0.957076
			Sex	0.028981	0.0731232	0.396332	0.701093
			Group	-0.16127	0.0852364	-1.89203	0.0910411
		log(Proportion >2)	(Intercept)	-0.896633	1.1982	-0.74832	0.473368
			Age	0.0563474	0.0171297	3.28945	0.00938661
			Body Mass	0.0218447	0.016756	1.30369	0.224698
			Sex	-0.5685	0.337391	-1.68499	0.126274
			Group	-2.04402	0.393282	-5.19733	0.000566073
		log(IQR)	(Intercept)	-2.72869	0.447657	-6.0955	0.000180226
			Age	0.00913691	0.00639983	1.42768	0.187149
			Body Mass	-0.00422708	0.00626021	-0.67523	0.516501
			Sex	-0.244876	0.126053	-1.94265	0.0839517
			Group	-0.668659	0.146934	-4.55075	0.00138446
		log(SD)	(Intercept)	-2.78506	0.333695	-8.34611	1.57558e-05
			Age	0.00723716	0.0047706	1.51703	0.163568
			Body Mass	-0.00437092	0.00466652	-0.936654	0.373388
			Sex	-0.0302686	0.0939628	-0.322133	0.754708
			Group	-0.720424	0.109528	-6.57752	0.000101881
	ML	log(RMS)	(Intercept)	-2.73624	0.357394	-7.65608	3.13891e-05
			Age	-0.00308276	0.00510941	-0.603349	0.561172
			Body Mass	-0.00148321	0.00499794	-0.296765	0.773381
			Sex	-0.26479	0.100636	-2.63116	0.0273065
			Group	-0.745737	0.117307	-6.35714	0.000131761
		log(Proportion >2)	(Intercept)	0.882959	2.51341	0.351299	0.733448
			Age	0.0117155	0.0359324	0.326041	0.751847
			Body Mass	-0.00274348	0.0351485	-0.0780539	0.939493
			Sex	0.261841	0.707734	0.369972	0.71996
			Group	-2.09021	0.824974	-2.53366	0.0320422
		log(IQR)	(Intercept)	-3.73502	0.315374	-11.8432	8.61223e-07
			Age	0.00146777	0.00450867	0.325545	0.75221
			Body Mass	0.0102343	0.00441031	2.32054	0.045446
			Sex	-0.346983	0.0888038	-3.90729	0.00357946
			Group	-0.93734	0.103515	-9.05514	8.1217e-06
		log(SD)	(Intercept)	-2.94189	0.491345	-5.98743	0.000205647
			Age	-0.00119279	0.00702441	-0.169806	0.868918
			Body Mass	0.000493785	0.00687116	0.0718634	0.944282
			Sex	-0.274426	0.138354	-1.9835	0.0786156
			Group	-0.906123	0.161274	-5.61855	0.000326436
L2/L3	VM	log(RMS)	(Intercept)	0.207415	0.26106	0.794509	0.447343
			Age	0.0022736	0.00373219	0.609188	0.557463
			Body Mass	-0.0014083	0.00365077	-0.385754	0.708639
			Sex	0.026509	0.0735101	0.360617	0.726705
			Group	-0.388189	0.0856874	-4.53029	0.0014256
		log(Proportion >2)	(Intercept)	2.50194	1.3001	1.92441	0.0864429
			Age	0.033499	0.0185866	1.80232	0.105005
			Body Mass	-0.013918	0.0181812	-0.76552	0.463563
			Sex	-0.506369	0.366087	-1.38319	0.199951
			Group	-2.76649	0.426731	-6.48299	0.000113679
		log(IQR)	(Intercept)	-0.505674	0.594738	-0.850246	0.417233
			Age	0.015262	0.00850255	1.79499	0.10623
			Body Mass	-0.00641465	0.00831706	-0.771265	0.460319
			Sex	-0.02022	0.167468	-0.12074	0.90655
			Group	-1.06378	0.19521	-5.44939	0.00040599
		log(SD)	(Intercept)	-0.568322	0.393725	-1.44345	0.182783
			Age	0.0107566	0.0056288	1.91099	0.0883219
			Body Mass	-0.00571026	0.005506	-1.0371	0.326751
			Sex	0.0188592	0.110866	0.170107	0.868688
			Group	-0.869565	0.129232	-6.72873	8.56913e-05
	C	log(RMS)	(Intercept)	0.195513	0.264794	0.738361	0.479106
			Age	0.00234374	0.00378557	0.619126	0.551181
			Body Mass	-0.00143854	0.00370298	-0.388482	0.706689
			Sex	0.027574	0.0745614	0.369816	0.720072
			Group	-0.391947	0.0869129	-4.50965	0.00146845
		log(Proportion >2)	(Intercept)	2.60121	1.35903	1.91402	0.0878937
			Age	0.0304599	0.0194291	1.56775	0.151384
			Body Mass	-0.0142948	0.0190052	-0.752153	0.471172
			Sex	-0.456266	0.382679	-1.19229	0.263634
			Group	-2.73826	0.446072	-6.1386	0.00017106
		log(IQR)	(Intercept)	-0.511194	0.594449	-0.859945	0.41214
			Age	0.0151988	0.00849842	1.78843	0.107337
			Body Mass	-0.00634814	0.00831302	-0.763639	0.464629
			Sex	-0.022897	0.167387	-0.136791	0.894207
			Group	-1.07009	0.195115	-5.48442	0.000387937
		log(SD)	(Intercept)	-0.579487	0.395927	-1.46362	0.177329
			Age	0.0107595	0.00566029	1.90087	0.0897627
			Body Mass	-0.00568256	0.00553681	-1.02632	0.331531
			Sex	0.0229111	0.111486	0.205506	0.84175
			Group	-0.867835	0.129955	-6.67797	9.07884e-05
	AP	log(RMS)	(Intercept)	-1.75175	0.216649	-8.08566	2.03272e-05
			Age	0.000942196	0.00309728	0.304201	0.767891
			Body Mass	-0.000810963	0.00302971	-0.26767	0.794986
			Sex	-0.00895958	0.0610047	-0.146867	0.886474
			Group	-0.191099	0.0711104	-2.68736	0.0249042
		log(Proportion >2)	(Intercept)	1.16997	1.22824	0.952558	0.365694
			Age	0.0688626	0.0175593	3.92171	0.00350184
			Body Mass	-0.0284242	0.0171762	-1.65486	0.132339
			Sex	-0.861499	0.345852	-2.49094	0.0343688
			Group	-2.20828	0.403145	-5.47764	0.000391361
		log(IQR)	(Intercept)	-2.53754	0.450682	-5.63045	0.000321516
			Age	0.011571	0.00644309	1.79587	0.106081
			Body Mass	-0.0050271	0.00630252	-0.797633	0.445617
			Sex	-0.212755	0.126905	-1.6765	0.127956
			Group	-0.691761	0.147927	-4.67637	0.00115813
		log(SD)	(Intercept)	-2.39734	0.369816	-6.48252	0.000113742
			Age	0.00839294	0.005287	1.58747	0.146869
			Body Mass	-0.00647236	0.00517166	-1.25151	0.2423
			Sex	-0.037422	0.104134	-0.359364	0.72761
			Group	-0.78139	0.121384	-6.43733	0.000119906
	ML	log(RMS)	(Intercept)	-2.58487	0.31746	-8.14234	1.92204e-05
			Age	-0.00129945	0.0045385	-0.286316	0.781117
			Body Mass	-0.00118554	0.00443949	-0.267045	0.795453
			Sex	-0.610207	0.0893913	-6.82624	7.67531e-05
			Group	-0.976138	0.104199	-9.36797	6.14452e-06
		log(Proportion >2)	(Intercept)	1.13765	2.58387	0.440288	0.670113
			Age	0.0145964	0.0369397	0.395141	0.70194
			Body Mass	-0.00553141	0.0361338	-0.153081	0.881711
			Sex	0.63584	0.727573	0.873919	0.404878
			Group	-2.07691	0.8481	-2.4489	0.0368233
		log(IQR)	(Intercept)	-3.16335	0.356422	-8.87528	9.56917e-06
			Age	0.00016655	0.00509551	0.0326857	0.974639
			Body Mass	0.00429261	0.00498435	0.861218	0.411474
			Sex	-0.776049	0.100362	-7.73247	2.90161e-05
			Group	-1.003	0.116988	-8.57352	1.26782e-05
		log(SD)	(Intercept)	-2.68838	0.444473	-6.04847	0.000190843
			Age	0.00129855	0.00635432	0.204357	0.842621
			Body Mass	-0.00116473	0.00621569	-0.187386	0.855515
			Sex	-0.636422	0.125156	-5.08503	0.000658339
			Group	-1.11397	0.145889	-7.63576	3.20557e-05
L1/L2	VM	log(RMS)	(Intercept)	0.189142	0.247841	0.763159	0.464902
			Age	0.00214616	0.0035432	0.605713	0.559669
			Body Mass	-0.00127144	0.0034659	-0.366842	0.722214
			Sex	0.0305004	0.0697877	0.437045	0.672377
			Group	-0.37897	0.0813484	-4.6586	0.00118758
		log(Proportion >2)	(Intercept)	2.47107	1.2422	1.98927	0.0778876
			Age	0.0390739	0.0177588	2.20026	0.0553172
			Body Mass	-0.0180043	0.0173714	-1.03643	0.327043
			Sex	-0.495435	0.349781	-1.41641	0.190322
			Group	-2.7469	0.407724	-6.73715	8.48759e-05
		log(IQR)	(Intercept)	-0.531967	0.588623	-0.903748	0.389678
			Age	0.0158516	0.00841512	1.8837	0.0922591
			Body Mass	-0.0068674	0.00823153	-0.834279	0.425713
			Sex	-0.0063653	0.165746	-0.0384039	0.970204
			Group	-1.06023	0.193203	-5.48766	0.00038631
		log(SD)	(Intercept)	-0.588539	0.382231	-1.53975	0.158007
			Age	0.0111247	0.00546448	2.03581	0.0722524
			Body Mass	-0.00603765	0.00534527	-1.12953	0.287879
			Sex	0.0137065	0.10763	0.127349	0.901464
			Group	-0.871991	0.125459	-6.9504	6.68165e-05
	C	log(RMS)	(Intercept)	0.178274	0.255066	0.698932	0.502255
			Age	0.00228954	0.00364649	0.627875	0.545686
			Body Mass	-0.00126377	0.00356694	-0.354302	0.731272
			Sex	0.02725	0.0718222	0.379409	0.713181
			Group	-0.38246	0.0837199	-4.56833	0.00135011
		log(Proportion >2)	(Intercept)	2.44591	1.27723	1.915	0.0877562
			Age	0.0373745	0.0182597	2.04683	0.0709771
			Body Mass	-0.0158417	0.0178614	-0.886925	0.3982
			Sex	-0.518812	0.359647	-1.44256	0.183028
			Group	-2.73853	0.419225	-6.53237	0.00010734
		log(IQR)	(Intercept)	-0.537878	0.592373	-0.908006	0.387542
			Age	0.015878	0.00846874	1.87489	0.0935657
			Body Mass	-0.00668616	0.00828399	-0.807119	0.440406
			Sex	-0.00957795	0.166802	-0.057421	0.955464
			Group	-1.05396	0.194434	-5.42063	0.000421489
		log(SD)	(Intercept)	-0.590536	0.383525	-1.53976	0.158004
			Age	0.0111581	0.00548298	2.03504	0.0723425
			Body Mass	-0.00597091	0.00536336	-1.11328	0.294438
			Sex	0.0114097	0.107994	0.105651	0.918176
			Group	-0.867826	0.125884	-6.89386	7.11551e-05
	AP	log(RMS)	(Intercept)	-1.93686	0.398564	-4.8596	0.000896326
			Age	-0.00201282	0.00569798	-0.353252	0.732032
			Body Mass	-0.00246011	0.00557367	-0.441381	0.669351
			Sex	0.203578	0.112229	1.81396	0.103086
			Group	-0.157332	0.13082	-1.20266	0.259792
		log(Proportion >2)	(Intercept)	2.33847	1.84761	1.26567	0.237411
			Age	0.0550991	0.026414	2.08598	0.0666162
			Body Mass	-0.0642911	0.0258377	-2.48826	0.0345202
			Sex	0.0229146	0.520256	0.0440448	0.96583
			Group	-0.447991	0.606439	-0.738723	0.478896
		log(IQR)	(Intercept)	-2.00696	1.07334	-1.86983	0.094324
			Age	-0.00159062	0.0153448	-0.103659	0.919713
			Body Mass	-0.00707631	0.01501	-0.47144	0.648545
			Sex	-0.215439	0.302234	-0.712822	0.494022
			Group	-0.667847	0.352301	-1.89567	0.0905119
		log(SD)	(Intercept)	-1.89788	0.620454	-3.05885	0.0135968
			Age	0.00703408	0.00887018	0.793003	0.448176
			Body Mass	-0.0120943	0.00867667	-1.39388	0.196808
			Sex	-0.129153	0.174709	-0.739245	0.478595
			Group	-0.688026	0.203651	-3.37846	0.00814686
	ML	log(RMS)	(Intercept)	-2.74757	0.471665	-5.82527	0.000251399
			Age	0.00018184	0.00674305	0.0269669	0.979075
			Body Mass	-0.00440841	0.00659595	-0.668351	0.52068
			Sex	0.0935241	0.132813	0.704181	0.499134
			Group	-0.96431	0.154814	-6.22883	0.000153469
		log(Proportion >2)	(Intercept)	6.16521	1.79007	3.44412	0.00734254
			Age	0.0159944	0.0255913	0.624995	0.547491
			Body Mass	-0.0596437	0.025033	-2.3826	0.0410521
			Sex	-1.21612	0.504052	-2.41269	0.0390762
			Group	-2.07792	0.587551	-3.53658	0.00634807
		log(IQR)	(Intercept)	-2.70214	0.587581	-4.59876	0.00129281
			Age	0.000477607	0.00840022	0.0568564	0.955902
			Body Mass	-0.00615326	0.00821697	-0.748848	0.473065
			Sex	0.0161538	0.165453	0.0976341	0.924363
			Group	-1.24076	0.192861	-6.43344	0.000120453
		log(SD)	(Intercept)	-3.04175	0.431741	-7.04531	6.01688e-05
			Age	0.00376159	0.00617229	0.609431	0.557308
			Body Mass	-0.002531	0.00603764	-0.419203	0.684896
			Sex	0.0793755	0.121571	0.652916	0.530134
			Group	-0.994799	0.14171	-7.01998	6.18692e-05
T12/L1	VM	log(RMS)	(Intercept)	0.149884	0.225133	0.665758	0.522261
			Age	0.00180109	0.00321857	0.559593	0.58941
			Body Mass	-0.00127917	0.00314835	-0.406297	0.694015
			Sex	0.0563093	0.0633937	0.888247	0.397525
			Group	-0.337665	0.0738952	-4.56951	0.00134784
		log(Proportion >2)	(Intercept)	2.42844	1.08764	2.23276	0.0524601
			Age	0.0335741	0.0155492	2.15921	0.0591431
			Body Mass	-0.0210263	0.01521	-1.3824	0.200186
			Sex	-0.264094	0.306261	-0.862317	0.410901
			Group	-2.75088	0.356995	-7.70565	2.9826e-05
		log(IQR)	(Intercept)	-0.548067	0.582977	-0.940117	0.371703
			Age	0.0157127	0.00833441	1.88528	0.0920266
			Body Mass	-0.00877281	0.00815258	-1.07608	0.309891
			Sex	0.0565687	0.164156	0.344602	0.738309
			Group	-0.969109	0.19135	-5.06459	0.000676812
		log(SD)	(Intercept)	-0.636601	0.37092	-1.71628	0.120245
			Age	0.010703	0.00530277	2.01838	0.0743157
			Body Mass	-0.00677585	0.00518709	-1.30629	0.223849
			Sex	0.0487988	0.104445	0.467222	0.651446
			Group	-0.84414	0.121746	-6.93359	6.80752e-05
	C	log(RMS)	(Intercept)	0.135958	0.229469	0.592488	0.568109
			Age	0.0019169	0.00328056	0.584319	0.573359
			Body Mass	-0.00125728	0.00320899	-0.391798	0.704323
			Sex	0.0557059	0.0646147	0.862124	0.411002
			Group	-0.336347	0.0753185	-4.46566	0.00156442
		log(Proportion >2)	(Intercept)	2.27419	1.12496	2.02157	0.0739341
			Age	0.0354328	0.0160828	2.20315	0.0550571
			Body Mass	-0.0194674	0.0157319	-1.23744	0.247233
			Sex	-0.296293	0.31677	-0.935357	0.374021
			Group	-2.68242	0.369245	-7.26461	4.74119e-05
		log(IQR)	(Intercept)	-0.580453	0.574474	-1.01041	0.338692
			Age	0.0160077	0.00821285	1.9491	0.0830863
			Body Mass	-0.00847997	0.00803368	-1.05555	0.318683
			Sex	0.0552477	0.161762	0.341536	0.740539
			Group	-0.964041	0.188559	-5.11268	0.000634209
		log(SD)	(Intercept)	-0.648062	0.36877	-1.75736	0.11273
			Age	0.010696	0.00527204	2.02881	0.0730747
			Body Mass	-0.0066763	0.00515702	-1.2946	0.227684
			Sex	0.0504669	0.103839	0.48601	0.638574
			Group	-0.839372	0.121041	-6.93462	6.79978e-05
	AP	log(RMS)	(Intercept)	-2.04674	0.583712	-3.50643	0.00665591
			Age	-0.00127967	0.00834491	-0.153347	0.881508
			Body Mass	0.00085762	0.00816286	0.105064	0.91863
			Sex	0.0487397	0.164363	0.296537	0.77355
			Group	-0.473092	0.191591	-2.46928	0.0356123
		log(Proportion >2)	(Intercept)	4.97991	2.08761	2.38546	0.0408603
			Age	0.0435727	0.029845	1.45996	0.178307
			Body Mass	-0.0717885	0.0291939	-2.45902	0.0362169
			Sex	-0.916699	0.587835	-1.55945	0.153321
			Group	-0.871552	0.685213	-1.27194	0.235275
		log(IQR)	(Intercept)	-1.49791	1.02854	-1.45634	0.17928
			Age	-0.00402907	0.0147043	-0.274005	0.790265
			Body Mass	-0.00609858	0.0143835	-0.423997	0.681522
			Sex	-0.347137	0.28962	-1.1986	0.261292
			Group	-0.80841	0.337597	-2.3946	0.0402527
		log(SD)	(Intercept)	-1.69868	0.587778	-2.89	0.0178844
			Age	0.00972973	0.00840304	1.15788	0.276715
			Body Mass	-0.010795	0.00821972	-1.3133	0.221575
			Sex	-0.231989	0.165508	-1.40168	0.194543
			Group	-0.772547	0.192926	-4.00438	0.00308994
	ML	log(RMS)	(Intercept)	-2.19248	0.443895	-4.93919	0.000803127
			Age	0.000618456	0.00634605	0.0974553	0.924501
			Body Mass	-0.00810663	0.0062076	-1.30592	0.22397
			Sex	0.0537316	0.124993	0.429876	0.677395
			Group	-0.889997	0.145699	-6.10846	0.000177414
		log(Proportion >2)	(Intercept)	5.08543	1.48314	3.42883	0.00752215
			Age	0.0187231	0.0212034	0.883024	0.400195
			Body Mass	-0.0416303	0.0207408	-2.00717	0.0756729
			Sex	-1.24467	0.417627	-2.98034	0.0154411
			Group	-2.36999	0.486809	-4.86842	0.000885451
		log(IQR)	(Intercept)	-2.73916	0.521374	-5.25372	0.000525094
			Age	0.00425511	0.00745372	0.570871	0.582059
			Body Mass	-0.00185598	0.00729111	-0.254554	0.804789
			Sex	-0.0561717	0.14681	-0.382615	0.710885
			Group	-1.28046	0.17113	-7.48239	3.76166e-05
		log(SD)	(Intercept)	-2.55369	0.465939	-5.48074	0.00038979
			Age	0.00377752	0.0066612	0.567093	0.584516
			Body Mass	-0.00472748	0.00651587	-0.725533	0.486561
			Sex	0.0592589	0.1312	0.451667	0.662197
			Group	-0.935032	0.152935	-6.11394	0.000176241
T11/T12	VM	log(RMS)	(Intercept)	0.140945	0.20344	0.69281	0.505911
			Age	0.0013556	0.00290844	0.466091	0.652225
			Body Mass	-0.00144525	0.00284499	-0.507999	0.62367
			Sex	0.0859319	0.0572853	1.50007	0.167833
			Group	-0.315445	0.0667749	-4.724	0.00108299
		log(Proportion >2)	(Intercept)	2.15054	0.992907	2.1659	0.0585025
			Age	0.0319548	0.0141949	2.25115	0.0509075
			Body Mass	-0.0226115	0.0138852	-1.62846	0.137868
			Sex	-0.0514762	0.279586	-0.184116	0.858004
			Group	-2.53584	0.325901	-7.78103	2.76101e-05
		log(IQR)	(Intercept)	-0.649806	0.56044	-1.15946	0.276105
			Age	0.0166684	0.00801221	2.08037	0.0672244
			Body Mass	-0.00935351	0.00783741	-1.19344	0.263205
			Sex	0.0662792	0.15781	0.419993	0.68434
			Group	-0.919423	0.183952	-4.99816	0.00074083
		log(SD)	(Intercept)	-0.593811	0.369196	-1.60839	0.142211
			Age	0.00920223	0.00527813	1.74346	0.115222
			Body Mass	-0.00774402	0.00516298	-1.49991	0.167873
			Sex	0.0975858	0.103959	0.938693	0.372395
			Group	-0.812355	0.121181	-6.70367	8.81682e-05
	C	log(RMS)	(Intercept)	0.128539	0.202966	0.633301	0.542293
			Age	0.00140258	0.00290167	0.483371	0.640374
			Body Mass	-0.00143622	0.00283836	-0.506003	0.625015
			Sex	0.0887008	0.0571519	1.55202	0.155073
			Group	-0.310358	0.0666194	-4.65867	0.00118746
		log(Proportion >2)	(Intercept)	2.16563	0.919739	2.35461	0.0429793
			Age	0.0308373	0.0131489	2.34524	0.0436438
			Body Mass	-0.0227705	0.012862	-1.77037	0.110442
			Sex	-0.0357231	0.258983	-0.137936	0.893328
			Group	-2.53697	0.301885	-8.40377	1.49046e-05
		log(IQR)	(Intercept)	-0.678363	0.552779	-1.22719	0.250884
			Age	0.0167977	0.00790268	2.12557	0.06247
			Body Mass	-0.00927149	0.00773028	-1.19937	0.261005
			Sex	0.0725944	0.155653	0.466386	0.652022
			Group	-0.904512	0.181438	-4.98524	0.000754013
		log(SD)	(Intercept)	-0.604095	0.365692	-1.65192	0.132944
			Age	0.00907971	0.00522804	1.73673	0.116447
			Body Mass	-0.00772286	0.00511399	-1.51015	0.165288
			Sex	0.102813	0.102973	0.998444	0.34415
			Group	-0.808551	0.120031	-6.7362	8.4968e-05
	AP	log(RMS)	(Intercept)	-1.65056	0.76911	-2.14607	0.060422
			Age	0.00419072	0.0109954	0.381133	0.711946
			Body Mass	-0.00759969	0.0107555	-0.706583	0.497709
			Sex	-0.211158	0.216568	-0.975018	0.355028
			Group	-0.727381	0.252444	-2.88136	0.0181379
		log(Proportion >2)	(Intercept)	4.09559	1.33109	3.07687	0.0132066
			Age	0.0336224	0.0190296	1.76684	0.111058
			Body Mass	-0.0335876	0.0186145	-1.80438	0.104662
			Sex	-0.551511	0.374812	-1.47143	0.175255
			Group	-1.44864	0.436902	-3.31571	0.00900158
		log(IQR)	(Intercept)	-1.33481	0.990488	-1.34763	0.21072
			Age	-0.00389915	0.0141603	-0.275358	0.789259
			Body Mass	-0.00703044	0.0138514	-0.507563	0.623964
			Sex	-0.32654	0.278905	-1.17079	0.271747
			Group	-0.899603	0.325107	-2.7671	0.0218568
		log(SD)	(Intercept)	-1.74237	0.591246	-2.94694	0.0163017
			Age	0.0106887	0.00845262	1.26454	0.237799
			Body Mass	-0.0102547	0.00826822	-1.24025	0.246241
			Sex	-0.263083	0.166485	-1.58022	0.148513
			Group	-0.805585	0.194064	-4.15113	0.00248021
	ML	log(RMS)	(Intercept)	-2.21946	0.443218	-5.00761	0.000731335
			Age	0.000378465	0.00633637	0.059729	0.953677
			Body Mass	-0.0062111	0.00619814	-1.00209	0.342479
			Sex	-0.00896374	0.124803	-0.0718233	0.944313
			Group	-0.839636	0.145477	-5.77161	0.000268886
		log(Proportion >2)	(Intercept)	4.02806	1.84845	2.17915	0.0572533
			Age	0.0125048	0.026426	0.473201	0.647337
			Body Mass	-0.023909	0.0258494	-0.924932	0.379134
			Sex	-0.996175	0.520492	-1.91391	0.0879095
			Group	-2.43958	0.606714	-4.02097	0.00301364
		log(IQR)	(Intercept)	-3.26855	0.541697	-6.03391	0.000194265
			Age	0.00778538	0.00774426	1.00531	0.34101
			Body Mass	0.00572371	0.00757531	0.755574	0.469217
			Sex	-0.123467	0.152533	-0.809445	0.439134
			Group	-1.23858	0.177801	-6.96613	6.56611e-05
		log(SD)	(Intercept)	-2.5249	0.518284	-4.87165	0.000881497
			Age	0.00416154	0.00740954	0.561646	0.588068
			Body Mass	-0.00416572	0.0072479	-0.574749	0.579542
			Sex	0.00568073	0.14594	0.0389251	0.9698
			Group	-0.893246	0.170116	-5.25081	0.000527131
T10/T11	VM	log(RMS)	(Intercept)	0.094705	0.193914	0.488386	0.636955
			Age	0.00112007	0.00277226	0.40403	0.695623
			Body Mass	-0.00164916	0.00271178	-0.608147	0.558123
			Sex	0.103231	0.054603	1.89058	0.0912515
			Group	-0.306323	0.0636483	-4.81274	0.000956593
		log(Proportion >2)	(Intercept)	2.08763	1.02111	2.04446	0.0712489
			Age	0.0324406	0.0145981	2.22225	0.0533678
			Body Mass	-0.0257104	0.0142796	-1.8005	0.105308
			Sex	0.0829733	0.287528	0.288575	0.779443
			Group	-2.33034	0.335158	-6.95297	6.66265e-05
		log(IQR)	(Intercept)	-0.725783	0.563192	-1.2887	0.229643
			Age	0.0165987	0.00805155	2.06156	0.0693054
			Body Mass	-0.00998658	0.0078759	-1.26799	0.23662
			Sex	0.0822731	0.158585	0.518794	0.616418
			Group	-0.872309	0.184856	-4.71886	0.00109083
		log(SD)	(Intercept)	-0.575471	0.372971	-1.54294	0.15724
			Age	0.00803542	0.0053321	1.50699	0.166082
			Body Mass	-0.00865432	0.00521578	-1.65926	0.131437
			Sex	0.129846	0.105022	1.23636	0.247617
			Group	-0.792078	0.12242	-6.47018	0.00011539
	C	log(RMS)	(Intercept)	0.0744139	0.188882	0.393971	0.702774
			Age	0.00107704	0.00270031	0.39886	0.699295
			Body Mass	-0.00168225	0.0026414	-0.636879	0.540063
			Sex	0.111029	0.0531858	2.08757	0.0664452
			Group	-0.294912	0.0619964	-4.75693	0.00103411
		log(Proportion >2)	(Intercept)	2.01156	1.01844	1.97514	0.07968
			Age	0.0297226	0.0145599	2.0414	0.0716023
			Body Mass	-0.0251704	0.0142422	-1.7673	0.110978
			Sex	0.162856	0.286775	0.567889	0.583998
			Group	-2.28837	0.334281	-6.84567	7.50977e-05
		log(IQR)	(Intercept)	-0.798222	0.561354	-1.42196	0.188754
			Age	0.01667	0.00802527	2.07719	0.0675725
			Body Mass	-0.00978697	0.00785019	-1.24672	0.243971
			Sex	0.0990376	0.158068	0.626552	0.546514
			Group	-0.846466	0.184252	-4.59406	0.00130148
		log(SD)	(Intercept)	-0.580093	0.37292	-1.55554	0.15424
			Age	0.00752707	0.00533137	1.41184	0.191623
			Body Mass	-0.00887053	0.00521506	-1.70094	0.123166
			Sex	0.144206	0.105008	1.37329	0.202902
			Group	-0.783465	0.122403	-6.4007	0.00012517
	AP	log(RMS)	(Intercept)	-1.66572	0.529843	-3.1438	0.0118552
			Age	0.00864365	0.00757479	1.14111	0.283277
			Body Mass	-0.00241595	0.00740953	-0.326059	0.751833
			Sex	-0.239209	0.149195	-1.60334	0.143324
			Group	-0.718511	0.17391	-4.13152	0.0025537
		log(Proportion >2)	(Intercept)	2.05435	1.52173	1.35001	0.209983
			Age	0.041627	0.021755	1.91344	0.0879759
			Body Mass	0.00389927	0.0212804	0.183233	0.858677
			Sex	-0.656059	0.428492	-1.53109	0.160107
			Group	-1.66059	0.499474	-3.32469	0.00887385
		log(IQR)	(Intercept)	-1.49578	0.837782	-1.78541	0.107851
			Age	0.00659809	0.0119772	0.550888	0.595119
			Body Mass	-0.00592793	0.0117159	-0.505974	0.625035
			Sex	-0.242818	0.235905	-1.0293	0.330205
			Group	-1.08413	0.274984	-3.94252	0.00339295
		log(SD)	(Intercept)	-1.95472	0.495085	-3.94825	0.00336363
			Age	0.0134742	0.00707787	1.90371	0.0893567
			Body Mass	-0.00594943	0.00692346	-0.859315	0.41247
			Sex	-0.224403	0.139407	-1.60969	0.141925
			Group	-0.893162	0.162501	-5.49635	0.000381987
	ML	log(RMS)	(Intercept)	-2.63496	0.473647	-5.56313	0.000350462
			Age	0.00110605	0.00677139	0.163342	0.873858
			Body Mass	-0.0023169	0.00662366	-0.349792	0.734541
			Sex	0.133153	0.133371	0.99837	0.344184
			Group	-0.811352	0.155464	-5.21889	0.000550012
		log(Proportion >2)	(Intercept)	3.40816	2.10038	1.62264	0.139115
			Age	0.0100853	0.0300276	0.335868	0.744668
			Body Mass	-0.0177769	0.0293726	-0.605221	0.559981
			Sex	-0.663468	0.591431	-1.1218	0.290983
			Group	-2.51998	0.689405	-3.6553	0.0052739
		log(IQR)	(Intercept)	-3.45024	0.575081	-5.99958	0.000202605
			Age	0.00693301	0.00822153	0.843276	0.420921
			Body Mass	0.00631362	0.00804217	0.785065	0.452585
			Sex	0.0115646	0.161933	0.071416	0.944629
			Group	-1.0348	0.188758	-5.48217	0.000389068
		log(SD)	(Intercept)	-2.67776	0.550157	-4.86727	0.00088686
			Age	0.00345581	0.0078652	0.43938	0.670746
			Body Mass	-0.00299623	0.00769361	-0.389444	0.706003
			Sex	0.0969374	0.154915	0.625747	0.547019
			Group	-0.865978	0.180577	-4.79561	0.000979696
T9/T10	VM	log(RMS)	(Intercept)	-0.0666904	0.18606	-0.358434	0.728282
			Age	0.000956901	0.00265997	0.359741	0.727337
			Body Mass	-0.00204305	0.00260194	-0.785201	0.452509
			Sex	0.116515	0.0523914	2.22394	0.053221
			Group	-0.290709	0.0610703	-4.76023	0.00102934
		log(Proportion >2)	(Intercept)	2.23162	0.958147	2.32911	0.0448127
			Age	0.0236054	0.0136979	1.72328	0.118932
			Body Mass	-0.0264233	0.0133991	-1.97202	0.080082
			Sex	0.249955	0.269798	0.926453	0.378385
			Group	-2.11532	0.314491	-6.72616	8.59413e-05
		log(IQR)	(Intercept)	-0.901771	0.558465	-1.61473	0.140826
			Age	0.0153758	0.00798397	1.92583	0.0862471
			Body Mass	-0.0109919	0.00780979	-1.40745	0.19288
			Sex	0.109514	0.157254	0.696413	0.503757
			Group	-0.81563	0.183304	-4.4496	0.00160113
		log(SD)	(Intercept)	-0.644902	0.36697	-1.75737	0.112728
			Age	0.00576251	0.00524631	1.09839	0.300547
			Body Mass	-0.00984766	0.00513185	-1.91893	0.087206
			Sex	0.171148	0.103332	1.65629	0.132045
			Group	-0.745554	0.12045	-6.18974	0.000160837
	C	log(RMS)	(Intercept)	-0.0811905	0.183477	-0.44251	0.668564
			Age	0.000886471	0.00262304	0.337955	0.743146
			Body Mass	-0.00215244	0.00256582	-0.838889	0.423253
			Sex	0.124657	0.0516641	2.41285	0.0390663
			Group	-0.279853	0.0602225	-4.64699	0.00120726
		log(Proportion >2)	(Intercept)	2.12147	0.99291	2.13662	0.0613577
			Age	0.0248525	0.0141949	1.7508	0.1139
			Body Mass	-0.0272269	0.0138852	-1.96085	0.0815329
			Sex	0.308586	0.279586	1.10372	0.298348
			Group	-1.99812	0.325901	-6.13105	0.000172627
		log(IQR)	(Intercept)	-0.928618	0.564776	-1.64422	0.134542
			Age	0.0149874	0.0080742	1.85621	0.0963929
			Body Mass	-0.0112745	0.00789805	-1.4275	0.187198
			Sex	0.123953	0.159031	0.779428	0.455733
			Group	-0.786424	0.185376	-4.24232	0.00216685
		log(SD)	(Intercept)	-0.635806	0.374187	-1.69917	0.123509
			Age	0.00519813	0.00534949	0.971705	0.356587
			Body Mass	-0.010196	0.00523279	-1.94848	0.0831695
			Sex	0.185163	0.105365	1.75735	0.112731
			Group	-0.73381	0.122819	-5.97472	0.000208885
	AP	log(RMS)	(Intercept)	-1.98254	0.437165	-4.53499	0.00141604
			Age	0.00693028	0.00624983	1.10887	0.296235
			Body Mass	0.000569814	0.00611349	0.0932061	0.927782
			Sex	-0.19678	0.123098	-1.59856	0.144382
			Group	-0.647972	0.14349	-4.5158	0.00145554
		log(Proportion >2)	(Intercept)	2.45902	1.51858	1.61929	0.139838
			Age	0.0393137	0.0217101	1.81085	0.103595
			Body Mass	-0.00148376	0.0212364	-0.0698688	0.945826
			Sex	-0.724048	0.427606	-1.69326	0.124654
			Group	-1.82911	0.498442	-3.66966	0.00515757
		log(IQR)	(Intercept)	-1.96438	0.768434	-2.55634	0.0308721
			Age	0.00771575	0.0109858	0.702341	0.500227
			Body Mass	-0.00308566	0.0107461	-0.287142	0.780505
			Sex	-0.200452	0.216378	-0.926398	0.378411
			Group	-1.03611	0.252222	-4.10795	0.00264512
		log(SD)	(Intercept)	-2.36241	0.437374	-5.40135	0.000432242
			Age	0.0134082	0.00625283	2.14434	0.0605918
			Body Mass	-0.00356084	0.00611641	-0.582178	0.574739
			Sex	-0.197238	0.123157	-1.60152	0.143726
			Group	-0.873307	0.143559	-6.08327	0.000182923
	ML	log(RMS)	(Intercept)	-2.8233	0.378308	-7.46297	3.8393e-05
			Age	0.00171549	0.0054084	0.31719	0.758334
			Body Mass	-0.00547747	0.00529041	-1.03536	0.327519
			Sex	0.175957	0.106525	1.65179	0.132971
			Group	-0.863469	0.124172	-6.95383	6.65622e-05
		log(Proportion >2)	(Intercept)	4.82647	1.69652	2.84492	0.0192481
			Age	0.0109602	0.024254	0.45189	0.662042
			Body Mass	-0.0329118	0.0237249	-1.38723	0.198761
			Sex	-1.13468	0.477712	-2.37524	0.0415507
			Group	-2.40837	0.556848	-4.325	0.0019191
		log(IQR)	(Intercept)	-3.55031	0.536066	-6.6229	9.66965e-05
			Age	0.000334732	0.00766376	0.0436772	0.966115
			Body Mass	0.00466295	0.00749657	0.622011	0.549365
			Sex	0.206225	0.150947	1.36621	0.205034
			Group	-1.01887	0.175952	-5.79062	0.000262545
		log(SD)	(Intercept)	-3.30877	0.437079	-7.57018	3.4315e-05
			Age	0.00635896	0.00624861	1.01766	0.335415
			Body Mass	-0.00143698	0.00611229	-0.235097	0.819395
			Sex	0.22814	0.123074	1.85368	0.0967818
			Group	-0.921534	0.143462	-6.42354	0.000121858
T8/T9	VM	log(RMS)	(Intercept)	-0.0653229	0.189744	-0.344269	0.738551
			Age	0.000459051	0.00271263	0.169227	0.86936
			Body Mass	-0.00249129	0.00265345	-0.938885	0.372302
			Sex	0.145319	0.0534286	2.71987	0.0236128
			Group	-0.30155	0.0622793	-4.84189	0.00091861
		log(Proportion >2)	(Intercept)	2.26511	0.993907	2.27899	0.0486424
			Age	0.0244003	0.0142092	1.71722	0.120068
			Body Mass	-0.0280138	0.0138992	-2.0155	0.0746626
			Sex	0.262179	0.279867	0.936798	0.373318
			Group	-1.99223	0.326229	-6.10686	0.00017776
		log(IQR)	(Intercept)	-0.836703	0.569631	-1.46885	0.175938
			Age	0.0112569	0.00814361	1.38229	0.200218
			Body Mass	-0.0114605	0.00796594	-1.43869	0.184091
			Sex	0.165856	0.160398	1.03403	0.328108
			Group	-0.737396	0.186969	-3.94394	0.00338565
		log(SD)	(Intercept)	-0.612667	0.377813	-1.62162	0.139336
			Age	0.00369688	0.00540132	0.68444	0.510936
			Body Mass	-0.00977384	0.00528348	-1.84989	0.0973685
			Sex	0.222156	0.106386	2.08822	0.0663752
			Group	-0.746737	0.124009	-6.02164	0.000197203
	C	log(RMS)	(Intercept)	-0.0837548	0.187877	-0.445796	0.666276
			Age	0.000347724	0.00268594	0.129461	0.89984
			Body Mass	-0.00262277	0.00262735	-0.998257	0.344236
			Sex	0.156161	0.052903	2.95184	0.0161724
			Group	-0.29316	0.0616667	-4.75395	0.00103843
		log(Proportion >2)	(Intercept)	2.2033	1.04046	2.11762	0.0632816
			Age	0.0256203	0.0148747	1.72241	0.119096
			Body Mass	-0.0294129	0.0145502	-2.02148	0.0739456
			Sex	0.320533	0.292976	1.09406	0.302344
			Group	-1.87309	0.341509	-5.48474	0.000387776
		log(IQR)	(Intercept)	-0.857507	0.582781	-1.4714	0.175262
			Age	0.00957034	0.00833161	1.14868	0.2803
			Body Mass	-0.0113198	0.00814984	-1.38896	0.19825
			Sex	0.189556	0.164101	1.15512	0.277788
			Group	-0.711147	0.191285	-3.71773	0.00478743
		log(SD)	(Intercept)	-0.598568	0.386635	-1.54815	0.155993
			Age	0.00293409	0.00552744	0.530823	0.608389
			Body Mass	-0.0100931	0.00540685	-1.86671	0.0947937
			Sex	0.2375	0.10887	2.1815	0.0570345
			Group	-0.737998	0.126905	-5.81538	0.000254527
	AP	log(RMS)	(Intercept)	-1.81771	0.350057	-5.19262	0.00056965
			Age	0.00470629	0.00500452	0.940407	0.371562
			Body Mass	0.000439641	0.00489534	0.089808	0.930407
			Sex	-0.120629	0.0985702	-1.22379	0.252103
			Group	-0.497862	0.114899	-4.33304	0.00189665
		log(Proportion >2)	(Intercept)	2.55262	1.34529	1.89746	0.0902543
			Age	0.0423009	0.0192326	2.19944	0.0553914
			Body Mass	-0.00786604	0.018813	-0.418117	0.685662
			Sex	-0.69109	0.37881	-1.82437	0.101398
			Group	-1.91971	0.441562	-4.34754	0.00185691
		log(IQR)	(Intercept)	-1.89111	0.714446	-2.64696	0.0266086
			Age	0.00981788	0.0102139	0.961225	0.361551
			Body Mass	-0.00567549	0.0099911	-0.568054	0.58389
			Sex	-0.176521	0.201176	-0.877445	0.40306
			Group	-0.979251	0.234502	-4.17588	0.00239066
		log(SD)	(Intercept)	-2.29811	0.390983	-5.87777	0.00023548
			Age	0.013131	0.00558961	2.34918	0.0433631
			Body Mass	-0.00465637	0.00546767	-0.85162	0.416509
			Sex	-0.178249	0.110094	-1.61906	0.139888
			Group	-0.815807	0.128332	-6.357	0.000131781
	ML	log(RMS)	(Intercept)	-2.67185	0.322619	-8.28174	1.67698e-05
			Age	-0.000436912	0.00461225	-0.0947286	0.926606
			Body Mass	-0.00906029	0.00451163	-2.00821	0.0755462
			Sex	0.0954041	0.090844	1.0502	0.321008
			Group	-0.625238	0.105893	-5.90444	0.000227813
		log(Proportion >2)	(Intercept)	7.28833	1.67844	4.34234	0.00187107
			Age	-0.0130013	0.0239954	-0.541823	0.601095
			Body Mass	-0.0665312	0.0234719	-2.8345	0.019578
			Sex	-0.501785	0.472619	-1.06171	0.316025
			Group	-1.04829	0.550911	-1.90283	0.0894824
		log(IQR)	(Intercept)	-3.12438	0.462378	-6.75719	8.29703e-05
			Age	-0.00292648	0.00661029	-0.442716	0.66842
			Body Mass	0.00166145	0.00646608	0.256949	0.802996
			Sex	-0.015654	0.130198	-0.120232	0.90694
			Group	-0.868896	0.151766	-5.72525	0.000285059
		log(SD)	(Intercept)	-3.06658	0.340385	-9.00913	8.46751e-06
			Age	0.00265557	0.00486625	0.545712	0.598527
			Body Mass	-0.00497453	0.00476008	-1.04505	0.323255
			Sex	0.0983159	0.0958467	1.02576	0.331782
			Group	-0.695386	0.111724	-6.22412	0.000154337
T7/T8	VM	log(RMS)	(Intercept)	-0.141393	0.192237	-0.735513	0.480755
			Age	0.000509041	0.00274828	0.185222	0.857162
			Body Mass	-0.0030011	0.00268832	-1.11635	0.293189
			Sex	0.152231	0.0541307	2.81229	0.0203011
			Group	-0.308812	0.0630978	-4.89418	0.00085448
		log(Proportion >2)	(Intercept)	2.26369	1.04449	2.16727	0.0583722
			Age	0.0230786	0.0149323	1.54555	0.156614
			Body Mass	-0.028659	0.0146065	-1.96207	0.0813737
			Sex	0.389499	0.29411	1.32433	0.218036
			Group	-1.91625	0.342831	-5.58949	0.000338804
		log(IQR)	(Intercept)	-0.859542	0.567027	-1.51588	0.163856
			Age	0.0088317	0.00810638	1.08947	0.304255
			Body Mass	-0.011989	0.00792953	-1.51194	0.164839
			Sex	0.193611	0.159665	1.21261	0.256149
			Group	-0.711386	0.186115	-3.8223	0.0040755
		log(SD)	(Intercept)	-0.653013	0.375414	-1.73945	0.115951
			Age	0.00259235	0.00536702	0.483015	0.640618
			Body Mass	-0.0101656	0.00524993	-1.93633	0.0848067
			Sex	0.251073	0.10571	2.37511	0.0415593
			Group	-0.745689	0.123222	-6.05162	0.000190111
	C	log(RMS)	(Intercept)	-0.158301	0.191189	-0.827979	0.429091
			Age	0.000352402	0.0027333	0.128929	0.900249
			Body Mass	-0.00327092	0.00267367	-1.22339	0.252248
			Sex	0.164899	0.0538356	3.06301	0.0135058
			Group	-0.299833	0.0627538	-4.77793	0.00100418
		log(Proportion >2)	(Intercept)	2.24523	1.07565	2.08732	0.066472
			Age	0.023815	0.0153779	1.54866	0.155873
			Body Mass	-0.0293837	0.0150424	-1.9534	0.0825153
			Sex	0.351376	0.302886	1.16009	0.275859
			Group	-1.8204	0.353061	-5.15605	0.000598255
		log(IQR)	(Intercept)	-0.873401	0.61357	-1.42347	0.188328
			Age	0.00605528	0.00877178	0.690313	0.507407
			Body Mass	-0.0116239	0.00858041	-1.3547	0.208538
			Sex	0.21452	0.172771	1.24164	0.245752
			Group	-0.671787	0.201391	-3.33573	0.00871927
		log(SD)	(Intercept)	-0.633483	0.385506	-1.64325	0.134745
			Age	0.00180526	0.0055113	0.327556	0.750738
			Body Mass	-0.0105888	0.00539107	-1.96414	0.0811026
			Sex	0.265469	0.108552	2.44555	0.0370261
			Group	-0.732615	0.126534	-5.78986	0.000262794
	AP	log(RMS)	(Intercept)	-1.83472	0.31544	-5.81639	0.000254205
			Age	0.00414933	0.00450962	0.920105	0.381518
			Body Mass	0.00133624	0.00441124	0.302917	0.768837
			Sex	-0.0708572	0.0888226	-0.797739	0.445559
			Group	-0.462026	0.103537	-4.46244	0.0015717
		log(Proportion >2)	(Intercept)	2.78772	1.73171	1.60981	0.1419
			Age	0.0315243	0.024757	1.27335	0.234798
			Body Mass	-0.00721612	0.0242169	-0.297979	0.772484
			Sex	-0.751833	0.487619	-1.54184	0.157503
			Group	-2.52395	0.568396	-4.44047	0.00162239
		log(IQR)	(Intercept)	-2.15111	0.720991	-2.98355	0.0153609
			Age	0.00986655	0.0103075	0.957221	0.363461
			Body Mass	-0.00325303	0.0100826	-0.322638	0.754339
			Sex	-0.0850839	0.203019	-0.419094	0.684973
			Group	-0.987	0.23665	-4.17072	0.00240904
		log(SD)	(Intercept)	-2.44359	0.381447	-6.4061	0.000124378
			Age	0.0123556	0.00545328	2.26572	0.04971
			Body Mass	-0.00318155	0.00533431	-0.59643	0.565586
			Sex	-0.0944208	0.107409	-0.879076	0.40222
			Group	-0.828804	0.125202	-6.61974	9.70483e-05
	ML	log(RMS)	(Intercept)	-2.67022	0.393081	-6.79305	7.96755e-05
			Age	-0.00491808	0.00561961	-0.875165	0.404235
			Body Mass	-0.0124407	0.00549701	-2.26318	0.0499162
			Sex	0.172284	0.110685	1.55653	0.154007
			Group	-0.470483	0.129021	-3.64657	0.00534593
		log(Proportion >2)	(Intercept)	5.86665	1.22497	4.78924	0.000988447
			Age	-0.0161557	0.0175125	-0.922529	0.380319
			Body Mass	-0.0450599	0.0171304	-2.6304	0.0273405
			Sex	-0.152372	0.344929	-0.441748	0.669095
			Group	-0.625871	0.402069	-1.55663	0.153984
		log(IQR)	(Intercept)	-3.28238	0.600905	-5.46239	0.000399183
			Age	-0.00596279	0.00859071	-0.694098	0.505141
			Body Mass	-0.00119939	0.00840329	-0.142728	0.889649
			Sex	0.163055	0.169205	0.963654	0.360396
			Group	-0.669639	0.197234	-3.39515	0.00793408
		log(SD)	(Intercept)	-3.17535	0.440164	-7.21401	5.00682e-05
			Age	-0.00085349	0.00629271	-0.135631	0.895098
			Body Mass	-0.00736445	0.00615543	-1.19641	0.262101
			Sex	0.19285	0.123943	1.55596	0.154142
			Group	-0.553444	0.144474	-3.83074	0.00402317
T6/T7	VM	log(RMS)	(Intercept)	-0.243574	0.211252	-1.153	0.278612
			Age	0.00164341	0.00302012	0.544153	0.599556
			Body Mass	-0.00391511	0.00295423	-1.32525	0.217743
			Sex	0.105889	0.059485	1.78009	0.108761
			Group	-0.310887	0.069339	-4.48359	0.00152453
		log(Proportion >2)	(Intercept)	2.63026	0.99844	2.63436	0.0271636
			Age	0.0102061	0.014274	0.715013	0.49273
			Body Mass	-0.027617	0.0139626	-1.97793	0.0793233
			Sex	0.510261	0.281144	1.81495	0.102925
			Group	-1.99262	0.327717	-6.08031	0.000183584
		log(IQR)	(Intercept)	-1.33015	0.506049	-2.62849	0.0274263
			Age	0.00977298	0.00723463	1.35086	0.20972
			Body Mass	-0.00727528	0.00707679	-1.02805	0.330763
			Sex	0.138535	0.142495	0.972209	0.356349
			Group	-0.75948	0.1661	-4.57243	0.00134224
		log(SD)	(Intercept)	-0.740509	0.356133	-2.07931	0.0673406
			Age	0.00145735	0.00509137	0.286239	0.781175
			Body Mass	-0.0102146	0.0049803	-2.051	0.0704992
			Sex	0.240723	0.100281	2.40049	0.0398659
			Group	-0.717245	0.116893	-6.13592	0.000171615
	C	log(RMS)	(Intercept)	-0.259073	0.209889	-1.23433	0.248337
			Age	0.00145189	0.00300064	0.483861	0.64004
			Body Mass	-0.0044352	0.00293517	-1.51105	0.16506
			Sex	0.120352	0.0591012	2.03636	0.0721883
			Group	-0.301517	0.0688917	-4.37669	0.00177968
		log(Proportion >2)	(Intercept)	2.63933	0.93875	2.81153	0.020326
			Age	0.0118679	0.0134206	0.884301	0.399541
			Body Mass	-0.0305069	0.0131279	-2.32383	0.0452013
			Sex	0.582271	0.264336	2.20277	0.0550915
			Group	-1.83682	0.308125	-5.96129	0.000212366
		log(IQR)	(Intercept)	-1.25857	0.520353	-2.41869	0.0386939
			Age	0.00590553	0.00743912	0.793849	0.447708
			Body Mass	-0.00778237	0.00727682	-1.06947	0.312699
			Sex	0.171274	0.146523	1.16892	0.272462
			Group	-0.726529	0.170795	-4.25381	0.00213048
		log(SD)	(Intercept)	-0.71643	0.369308	-1.93992	0.0843195
			Age	0.000423139	0.00527974	0.080144	0.937877
			Body Mass	-0.010749	0.00516455	-2.08131	0.067123
			Sex	0.259765	0.103991	2.49796	0.0339752
			Group	-0.700851	0.121218	-5.78176	0.000265479
	AP	log(RMS)	(Intercept)	-1.81374	0.287582	-6.30689	0.000139836
			Age	0.00425102	0.00411135	1.03397	0.328132
			Body Mass	0.00141296	0.00402165	0.351338	0.733419
			Sex	-0.0605941	0.0809781	-0.748278	0.473392
			Group	-0.405407	0.0943925	-4.2949	0.00200559
		log(Proportion >2)	(Intercept)	3.1845	2.42967	1.31067	0.222426
			Age	-0.000353843	0.0347352	-0.0101869	0.992094
			Body Mass	-0.000290976	0.0339774	-0.00856381	0.993354
			Sex	-0.556696	0.684153	-0.813701	0.436814
			Group	-3.25291	0.797486	-4.07895	0.00276234
		log(IQR)	(Intercept)	-2.43027	0.641046	-3.79109	0.00427546
			Age	0.0135614	0.00916458	1.47976	0.173067
			Body Mass	-0.00174104	0.00896464	-0.194212	0.850323
			Sex	-0.112993	0.180508	-0.625971	0.546879
			Group	-0.935988	0.21041	-4.44841	0.00160389
		log(SD)	(Intercept)	-2.50802	0.358861	-6.98884	6.40321e-05
			Age	0.0118282	0.00513038	2.30552	0.0465769
			Body Mass	-0.0028302	0.00501846	-0.563958	0.586559
			Sex	-0.0740606	0.101049	-0.732917	0.482261
			Group	-0.795799	0.117788	-6.75617	8.30668e-05
	ML	log(RMS)	(Intercept)	-3.14594	0.290349	-10.835	1.82851e-06
			Age	-0.00475318	0.00415091	-1.14509	0.281707
			Body Mass	-0.000833968	0.00406035	-0.205393	0.841836
			Sex	0.0630346	0.0817572	0.770997	0.46047
			Group	-0.728595	0.0953008	-7.64522	3.17436e-05
		log(Proportion >2)	(Intercept)	1.95071	0.915387	2.13102	0.0619184
			Age	0.0196676	0.0130866	1.50288	0.16712
			Body Mass	-0.0170296	0.0128011	-1.33032	0.216135
			Sex	0.371602	0.257757	1.44167	0.183271
			Group	-1.20669	0.300456	-4.01617	0.0030355
		log(IQR)	(Intercept)	-3.4228	0.559369	-6.11903	0.000175157
			Age	-0.0103449	0.0079969	-1.29361	0.228011
			Body Mass	0.00241932	0.00782244	0.30928	0.764149
			Sex	0.0510577	0.157509	0.324158	0.753225
			Group	-0.625109	0.183601	-3.40471	0.00781475
		log(SD)	(Intercept)	-3.31269	0.442968	-7.47839	3.7775e-05
			Age	-0.00155327	0.0063328	-0.245274	0.811746
			Body Mass	-0.000541635	0.00619464	-0.0874361	0.932239
			Sex	0.0437641	0.124732	0.350864	0.733763
			Group	-0.805654	0.145395	-5.54114	0.000360517
T5/T6	VM	log(RMS)	(Intercept)	-0.136573	0.217947	-0.626636	0.546462
			Age	0.00124129	0.00311583	0.398383	0.699634
			Body Mass	-0.00504437	0.00304785	-1.65506	0.132298
			Sex	0.105922	0.0613701	1.72596	0.118434
			Group	-0.308837	0.0715364	-4.31721	0.0019411
		log(Proportion >2)	(Intercept)	2.65763	0.926574	2.86824	0.0185299
			Age	0.00998269	0.0132466	0.753606	0.470341
			Body Mass	-0.0285694	0.0129576	-2.20484	0.0549051
			Sex	0.497432	0.260907	1.90655	0.0889519
			Group	-1.83572	0.304128	-6.03601	0.000193767
		log(IQR)	(Intercept)	-1.20338	0.593953	-2.02606	0.0734004
			Age	0.0091219	0.00849133	1.07426	0.310662
			Body Mass	-0.00885665	0.00830608	-1.06629	0.314062
			Sex	0.164499	0.167247	0.983568	0.351028
			Group	-0.681099	0.194953	-3.49367	0.00679086
		log(SD)	(Intercept)	-0.533905	0.382086	-1.39734	0.1958
			Age	-0.000264115	0.00546241	-0.0483513	0.962492
			Body Mass	-0.0115184	0.00534324	-2.15569	0.059483
			Sex	0.246824	0.107589	2.29414	0.0474524
			Group	-0.66511	0.125412	-5.30342	0.000491632
	C	log(RMS)	(Intercept)	-0.148859	0.220586	-0.674834	0.516741
			Age	0.000981606	0.00315357	0.311268	0.762686
			Body Mass	-0.00569508	0.00308477	-1.84619	0.0979421
			Sex	0.122185	0.0621134	1.96712	0.0807147
			Group	-0.302035	0.0724028	-4.17159	0.00240592
		log(Proportion >2)	(Intercept)	2.6828	0.915353	2.93089	0.0167327
			Age	0.00887859	0.0130861	0.678472	0.514537
			Body Mass	-0.0297203	0.0128007	-2.32178	0.0453533
			Sex	0.534894	0.257748	2.07526	0.0677837
			Group	-1.72542	0.300445	-5.74287	0.000278789
		log(IQR)	(Intercept)	-1.1327	0.62067	-1.82496	0.101303
			Age	0.00559429	0.00887328	0.630465	0.544065
			Body Mass	-0.00970376	0.0086797	-1.11798	0.292527
			Sex	0.214678	0.17477	1.22835	0.250469
			Group	-0.639861	0.203722	-3.14086	0.0119115
		log(SD)	(Intercept)	-0.516044	0.394102	-1.30942	0.222833
			Age	-0.00127721	0.0056342	-0.226689	0.825731
			Body Mass	-0.011939	0.00551128	-2.16629	0.0584661
			Sex	0.266594	0.110973	2.40235	0.0397447
			Group	-0.647966	0.129356	-5.00918	0.000729775
	AP	log(RMS)	(Intercept)	-1.67516	0.267568	-6.26068	0.000147739
			Age	0.00416986	0.00382523	1.09009	0.303997
			Body Mass	0.000639574	0.00374178	0.170928	0.868062
			Sex	-0.0565354	0.0753426	-0.750378	0.472188
			Group	-0.374067	0.0878235	-4.25931	0.00211331
		log(Proportion >2)	(Intercept)	2.91184	2.10973	1.38019	0.200842
			Age	0.00398701	0.0301614	0.132189	0.897743
			Body Mass	-0.00487007	0.0295034	-0.165068	0.872538
			Sex	-0.410133	0.594065	-0.690384	0.507364
			Group	-3.24066	0.692476	-4.67982	0.0011525
		log(IQR)	(Intercept)	-2.49812	0.610587	-4.09133	0.00271163
			Age	0.016661	0.00872913	1.90866	0.0886514
			Body Mass	-0.00315692	0.0085387	-0.369719	0.720141
			Sex	-0.0681252	0.171931	-0.396236	0.701161
			Group	-0.884539	0.200412	-4.4136	0.00168677
		log(SD)	(Intercept)	-2.39325	0.329809	-7.25648	4.78283e-05
			Age	0.0113488	0.00471504	2.40693	0.0394472
			Body Mass	-0.00451383	0.00461218	-0.978677	0.353312
			Sex	-0.0409219	0.0928686	-0.440643	0.669866
			Group	-0.776409	0.108253	-7.17218	5.23865e-05
	ML	log(RMS)	(Intercept)	-3.34649	0.657577	-5.08911	0.000654713
			Age	0.00159205	0.00940091	0.169351	0.869266
			Body Mass	-0.00246805	0.00919582	-0.268388	0.794451
			Sex	-0.156623	0.185163	-0.845868	0.419547
			Group	-0.715386	0.215836	-3.31449	0.00901913
		log(Proportion >2)	(Intercept)	2.16107	1.14419	1.88873	0.0915211
			Age	-0.0140018	0.0163577	-0.855977	0.414218
			Body Mass	-0.00921039	0.0160008	-0.57562	0.578978
			Sex	1.10078	0.322185	3.41663	0.00766875
			Group	-3.62119	0.375556	-9.64219	4.84192e-06
		log(IQR)	(Intercept)	-3.59817	0.672383	-5.35138	0.000461513
			Age	-0.00667461	0.00961258	-0.694362	0.504983
			Body Mass	0.00117982	0.00940287	0.125475	0.902906
			Sex	-0.0493358	0.189332	-0.260579	0.800282
			Group	-0.588581	0.220695	-2.66694	0.0257513
		log(SD)	(Intercept)	-3.37372	0.629764	-5.35712	0.000458045
			Age	-0.00296671	0.00900329	-0.329514	0.749307
			Body Mass	-0.000776877	0.00880687	-0.0882126	0.931639
			Sex	-0.0584988	0.177331	-0.329885	0.749036
			Group	-0.836704	0.206707	-4.04778	0.00289455
T4/T5	VM	log(RMS)	(Intercept)	-0.185436	0.209334	-0.885841	0.398754
			Age	0.000987247	0.0029927	0.329885	0.749035
			Body Mass	-0.00539493	0.00292741	-1.8429	0.0984563
			Sex	0.103269	0.0589449	1.75195	0.113694
			Group	-0.299503	0.0687094	-4.35898	0.00182617
		log(Proportion >2)	(Intercept)	2.66194	0.967192	2.75223	0.022395
			Age	0.00803018	0.0138273	0.58075	0.575661
			Body Mass	-0.0296173	0.0135256	-2.18972	0.0562761
			Sex	0.581377	0.272345	2.13471	0.0615487
			Group	-1.73592	0.31746	-5.46816	0.000396203
		log(IQR)	(Intercept)	-1.2987	0.617379	-2.10357	0.0647424
			Age	0.00798696	0.00882623	0.904911	0.389094
			Body Mass	-0.00861081	0.00863368	-0.997352	0.344652
			Sex	0.170184	0.173843	0.978949	0.353185
			Group	-0.60546	0.202642	-2.98783	0.0152544
		log(SD)	(Intercept)	-0.569698	0.391643	-1.45464	0.179741
			Age	-0.00129683	0.00559904	-0.231616	0.822016
			Body Mass	-0.0117013	0.00547689	-2.13648	0.0613711
			Sex	0.268324	0.11028	2.43311	0.0377892
			Group	-0.625285	0.128549	-4.86419	0.00089065
	C	log(RMS)	(Intercept)	-0.19534	0.215842	-0.905011	0.389044
			Age	0.000711171	0.00308574	0.23047	0.82288
			Body Mass	-0.00600881	0.00301842	-1.99071	0.0777072
			Sex	0.122988	0.0607775	2.02358	0.0736942
			Group	-0.297345	0.0708456	-4.19708	0.00231669
		log(Proportion >2)	(Intercept)	2.68891	0.908956	2.95824	0.0160052
			Age	0.00820232	0.0129947	0.631205	0.543602
			Body Mass	-0.0303761	0.0127112	-2.38971	0.0405768
			Sex	0.592125	0.255947	2.31347	0.0459745
			Group	-1.65651	0.298346	-5.55231	0.000355373
		log(IQR)	(Intercept)	-1.26941	0.642154	-1.9768	0.0794682
			Age	0.0053395	0.00918041	0.581618	0.5751
			Body Mass	-0.00905975	0.00898013	-1.00887	0.339391
			Sex	0.226955	0.18082	1.25514	0.241036
			Group	-0.566521	0.210773	-2.68782	0.0248851
		log(SD)	(Intercept)	-0.559066	0.400256	-1.39677	0.195966
			Age	-0.00217067	0.00572218	-0.379343	0.713229
			Body Mass	-0.0119771	0.00559734	-2.13979	0.0610424
			Sex	0.289492	0.112705	2.56858	0.0302583
			Group	-0.614766	0.131376	-4.67945	0.0011531
	AP	log(RMS)	(Intercept)	-1.80953	0.23992	-7.54223	3.53304e-05
			Age	0.00426975	0.00342997	1.24484	0.24463
			Body Mass	0.00101167	0.00335514	0.301528	0.769863
			Sex	-0.122812	0.0675574	-1.81789	0.102446
			Group	-0.336707	0.0787487	-4.27572	0.0020629
		log(Proportion >2)	(Intercept)	2.2055	1.63421	1.34958	0.210116
			Age	0.00830997	0.0233631	0.355687	0.730269
			Body Mass	-0.00751719	0.0228535	-0.32893	0.749733
			Sex	-0.104221	0.460166	-0.226486	0.825884
			Group	-3.05862	0.536395	-5.70218	0.000293498
		log(IQR)	(Intercept)	-2.91748	0.533241	-5.47122	0.000394635
			Age	0.0173497	0.00762337	2.27586	0.0488923
			Body Mass	-0.00105533	0.00745706	-0.141521	0.890576
			Sex	-0.125079	0.150152	-0.833018	0.426387
			Group	-0.643953	0.175025	-3.67921	0.00508173
		log(SD)	(Intercept)	-2.49583	0.309733	-8.05798	2.08929e-05
			Age	0.00961888	0.00442804	2.17227	0.0578992
			Body Mass	-0.00515893	0.00433143	-1.19104	0.264099
			Sex	-0.052588	0.0872156	-0.602966	0.561416
			Group	-0.667358	0.101663	-6.56439	0.000103436
	ML	log(RMS)	(Intercept)	-3.44468	0.405296	-8.49916	1.36049e-05
			Age	-0.00376945	0.00579423	-0.650552	0.53159
			Body Mass	-0.00219839	0.00566783	-0.387872	0.707125
			Sex	0.213337	0.114125	1.86933	0.0943992
			Group	-0.666544	0.13303	-5.01048	0.00072848
		log(Proportion >2)	(Intercept)	3.43593	1.13852	3.0179	0.0145287
			Age	-0.0265698	0.0162766	-1.6324	0.137031
			Body Mass	-0.0136683	0.0159215	-0.858479	0.412907
			Sex	1.07353	0.320587	3.34864	0.00854193
			Group	-1.2976	0.373694	-3.47237	0.00702251
		log(IQR)	(Intercept)	-3.88925	0.476843	-8.15625	1.89592e-05
			Age	-0.007034	0.00681709	-1.03182	0.329087
			Body Mass	0.0052253	0.00666837	0.783595	0.453404
			Sex	0.211982	0.134271	1.57876	0.148847
			Group	-0.688236	0.156514	-4.39729	0.00172717
		log(SD)	(Intercept)	-3.75131	0.480901	-7.80058	2.70655e-05
			Age	-0.00105629	0.0068751	-0.15364	0.881283
			Body Mass	0.000922403	0.00672511	0.137158	0.893925
			Sex	0.188068	0.135414	1.38884	0.198286
			Group	-0.729781	0.157846	-4.62339	0.00124833
T3/T4	VM	log(RMS)	(Intercept)	-0.257012	0.175346	-1.46574	0.176764
			Age	0.000899876	0.0025068	0.358974	0.727892
			Body Mass	-0.00496526	0.00245211	-2.02489	0.0735388
			Sex	0.0897599	0.0493745	1.81794	0.102438
			Group	-0.294023	0.0575537	-5.10867	0.000637643
		log(Proportion >2)	(Intercept)	2.46359	1.05721	2.33028	0.0447269
			Age	0.00909556	0.0151142	0.60179	0.562165
			Body Mass	-0.029708	0.0147845	-2.00941	0.0754003
			Sex	0.710026	0.297692	2.3851	0.0408845
			Group	-1.64156	0.347007	-4.73061	0.00107297
		log(IQR)	(Intercept)	-1.4959	0.593778	-2.51928	0.0328071
			Age	0.00879354	0.00848882	1.0359	0.327281
			Body Mass	-0.00788119	0.00830363	-0.949126	0.367345
			Sex	0.168094	0.167198	1.00536	0.340986
			Group	-0.561947	0.194895	-2.88333	0.0180796
		log(SD)	(Intercept)	-0.673229	0.374124	-1.79948	0.105477
			Age	-0.0016881	0.00534858	-0.315617	0.759489
			Body Mass	-0.0117561	0.0052319	-2.24701	0.0512526
			Sex	0.302774	0.105347	2.87407	0.0183546
			Group	-0.596	0.122798	-4.85349	0.000903945
	C	log(RMS)	(Intercept)	-0.291649	0.180122	-1.61917	0.139862
			Age	0.00043321	0.00257508	0.168232	0.870121
			Body Mass	-0.00537658	0.0025189	-2.1345	0.0615699
			Sex	0.120969	0.0507193	2.38507	0.0408862
			Group	-0.295476	0.0591212	-4.99779	0.000741198
		log(Proportion >2)	(Intercept)	2.50978	1.05543	2.37797	0.041365
			Age	0.00911148	0.0150887	0.603861	0.560846
			Body Mass	-0.0310533	0.0147595	-2.10395	0.0647025
			Sex	0.7037	0.297191	2.36784	0.0420575
			Group	-1.5586	0.346422	-4.49915	0.00149077
		log(IQR)	(Intercept)	-1.44268	0.602758	-2.39347	0.0403273
			Age	0.00522496	0.00861721	0.606341	0.55927
			Body Mass	-0.00847977	0.00842921	-1.006	0.340696
			Sex	0.244475	0.169726	1.44041	0.183618
			Group	-0.528982	0.197843	-2.67375	0.0254653
		log(SD)	(Intercept)	-0.670157	0.386177	-1.73536	0.116698
			Age	-0.00292961	0.00552089	-0.53064	0.608511
			Body Mass	-0.0119684	0.00540045	-2.21619	0.0538978
			Sex	0.33673	0.108741	3.09663	0.0127919
			Group	-0.58833	0.126754	-4.6415	0.00121667
	AP	log(RMS)	(Intercept)	-1.61516	0.234107	-6.89924	7.07292e-05
			Age	0.00455854	0.00334687	1.36203	0.2063
			Body Mass	-0.000986828	0.00327385	-0.301427	0.769937
			Sex	-0.176277	0.0659207	-2.67408	0.0254519
			Group	-0.304981	0.0768408	-3.969	0.00325958
		log(Proportion >2)	(Intercept)	1.98953	1.38452	1.43699	0.184561
			Age	0.00947588	0.0197934	0.478738	0.643541
			Body Mass	-0.0111623	0.0193616	-0.576515	0.578398
			Sex	0.149466	0.389856	0.383386	0.710332
			Group	-2.725	0.454438	-5.99642	0.000203392
		log(IQR)	(Intercept)	-2.74587	0.480411	-5.71567	0.000288529
			Age	0.0187649	0.0068681	2.73218	0.0231417
			Body Mass	-0.00479648	0.00671826	-0.713947	0.493358
			Sex	-0.223268	0.135276	-1.65047	0.133244
			Group	-0.613313	0.157685	-3.88949	0.00367782
		log(SD)	(Intercept)	-2.30797	0.27232	-8.47522	1.3919e-05
			Age	0.0101888	0.00389317	2.6171	0.0279434
			Body Mass	-0.00816169	0.00380823	-2.14317	0.0607073
			Sex	-0.0928839	0.0766807	-1.21131	0.256622
			Group	-0.625773	0.0893833	-7.00101	6.31772e-05
	ML	log(RMS)	(Intercept)	-2.93057	0.464001	-6.31587	0.000138353
			Age	-0.00440489	0.00663349	-0.664038	0.523311
			Body Mass	-0.00582509	0.00648877	-0.897718	0.392717
			Sex	0.185402	0.130655	1.41902	0.189583
			Group	-0.642357	0.152298	-4.21775	0.0022469
		log(Proportion >2)	(Intercept)	3.08784	1.26222	2.44635	0.0369774
			Age	-0.0197567	0.0180451	-1.09485	0.302016
			Body Mass	-0.0018719	0.0176514	-0.106048	0.91787
			Sex	0.34023	0.35542	0.957262	0.363441
			Group	-1.20987	0.414297	-2.92029	0.0170239
		log(IQR)	(Intercept)	-3.77765	0.429328	-8.79898	1.0267e-05
			Age	-0.00404313	0.0061378	-0.658726	0.526563
			Body Mass	0.00613795	0.0060039	1.02233	0.333318
			Sex	0.146103	0.120891	1.20855	0.257631
			Group	-0.703667	0.140918	-4.99346	0.000745596
		log(SD)	(Intercept)	-3.65004	0.527847	-6.91495	6.95017e-05
			Age	0.00114981	0.00754626	0.152368	0.882258
			Body Mass	0.00161914	0.00738163	0.219347	0.831274
			Sex	0.204647	0.148633	1.37686	0.201833
			Group	-0.745458	0.173255	-4.30267	0.00198287
T2/T3	VM	log(RMS)	(Intercept)	-0.501757	0.157653	-3.18268	0.0111368
			Age	-7.57652e-05	0.00225385	-0.0336159	0.973917
			Body Mass	-0.00252017	0.00220468	-1.1431	0.282492
			Sex	0.160379	0.0443923	3.61278	0.00563487
			Group	-0.301828	0.0517461	-5.83286	0.000249028
		log(Proportion >2)	(Intercept)	2.39294	1.20965	1.97821	0.0792879
			Age	0.0147957	0.0172935	0.855563	0.414436
			Body Mass	-0.0345166	0.0169162	-2.04045	0.0717134
			Sex	0.746037	0.340617	2.19025	0.056227
			Group	-1.36582	0.397042	-3.43998	0.00739072
		log(IQR)	(Intercept)	-1.70898	0.499419	-3.42194	0.00760452
			Age	0.00553633	0.00713984	0.775414	0.457985
			Body Mass	-0.00571362	0.00698407	-0.818093	0.434428
			Sex	0.211864	0.140628	1.50656	0.16619
			Group	-0.545471	0.163924	-3.32759	0.00883286
		log(SD)	(Intercept)	-0.842847	0.413422	-2.03871	0.0719153
			Age	-0.00211983	0.0059104	-0.35866	0.728119
			Body Mass	-0.0112017	0.00578146	-1.93753	0.0846444
			Sex	0.377701	0.116413	3.2445	0.0100857
			Group	-0.560103	0.135697	-4.1276	0.00256867
	C	log(RMS)	(Intercept)	-0.595822	0.172922	-3.4456	0.00732538
			Age	-0.000810265	0.00247215	-0.327757	0.750591
			Body Mass	-0.00228749	0.00241822	-0.945941	0.368881
			Sex	0.212665	0.048692	4.36755	0.00180351
			Group	-0.300163	0.0567581	-5.28845	0.00050146
		log(Proportion >2)	(Intercept)	2.51349	1.22702	2.04846	0.0707902
			Age	0.016846	0.0175418	0.960334	0.361975
			Body Mass	-0.038617	0.0171591	-2.25053	0.050959
			Sex	0.780332	0.345507	2.25852	0.0502985
			Group	-1.20452	0.402742	-2.99079	0.0151815
		log(IQR)	(Intercept)	-1.67817	0.513987	-3.26501	0.00976022
			Age	0.00106411	0.00734811	0.144815	0.888048
			Body Mass	-0.00584522	0.0071878	-0.813214	0.437079
			Sex	0.308595	0.14473	2.13221	0.0617992
			Group	-0.538847	0.168705	-3.19401	0.0109359
		log(SD)	(Intercept)	-0.854918	0.433741	-1.97103	0.080209
			Age	-0.00275882	0.00620089	-0.444907	0.666895
			Body Mass	-0.0117231	0.00606561	-1.93272	0.0852998
			Sex	0.410965	0.122134	3.36486	0.00832458
			Group	-0.541581	0.142366	-3.80413	0.00419069
	AP	log(RMS)	(Intercept)	-1.44993	0.25352	-5.71922	0.000287238
			Age	0.00458784	0.00362439	1.26583	0.23736
			Body Mass	-0.00317706	0.00354532	-0.896127	0.393522
			Sex	-0.191663	0.0713868	-2.68485	0.0250067
			Group	-0.355153	0.0832124	-4.26802	0.00208636
		log(Proportion >2)	(Intercept)	1.41333	1.14141	1.23823	0.246955
			Age	0.00474727	0.0163179	0.290924	0.777703
			Body Mass	-0.0040758	0.0159619	-0.255345	0.804196
			Sex	0.43761	0.321402	1.36157	0.206441
			Group	-2.4967	0.374644	-6.66421	9.22275e-05
		log(IQR)	(Intercept)	-2.61933	0.462446	-5.66408	0.000308032
			Age	0.0196431	0.00661126	2.97115	0.0156731
			Body Mass	-0.00835448	0.00646703	-1.29186	0.228592
			Sex	-0.214904	0.130217	-1.65035	0.133268
			Group	-0.601581	0.151788	-3.9633	0.00328781
		log(SD)	(Intercept)	-2.2278	0.274659	-8.11116	1.98209e-05
			Age	0.00785195	0.0039266	1.99968	0.0765924
			Body Mass	-0.00858998	0.00384094	-2.23643	0.0521467
			Sex	0.0111918	0.0773393	0.14471	0.888129
			Group	-0.618508	0.090151	-6.86081	7.3834e-05
	ML	log(RMS)	(Intercept)	-3.28437	0.46178	-7.11241	5.59062e-05
			Age	-0.000214683	0.00660174	-0.0325191	0.974768
			Body Mass	-0.0033792	0.00645772	-0.523281	0.613417
			Sex	0.187097	0.130029	1.43888	0.184039
			Group	-0.790802	0.15157	-5.21742	0.000551092
		log(Proportion >2)	(Intercept)	3.21478	1.58482	2.02848	0.0731139
			Age	0.00858876	0.0226571	0.379076	0.71342
			Body Mass	-0.0210649	0.0221628	-0.950464	0.366701
			Sex	0.238095	0.446259	0.533536	0.606586
			Group	-1.28261	0.520184	-2.46568	0.0358231
		log(IQR)	(Intercept)	-3.99883	0.436007	-9.17148	7.3146e-06
			Age	-0.00470809	0.00623328	-0.755315	0.469365
			Body Mass	0.00755196	0.00609729	1.23858	0.246833
			Sex	0.014457	0.122772	0.117755	0.908848
			Group	-0.904609	0.14311	-6.32108	0.000137502
		log(SD)	(Intercept)	-3.60044	0.472661	-7.61739	3.26717e-05
			Age	0.00400657	0.0067573	0.592925	0.567829
			Body Mass	-0.0014439	0.00660988	-0.218446	0.831954
			Sex	0.219368	0.133093	1.64823	0.133708
			Group	-0.899092	0.155141	-5.79532	0.000261
T1/T2	VM	log(RMS)	(Intercept)	0.149884	0.225133	0.665758	0.522261
			Age	0.00180109	0.00321857	0.559593	0.58941
			Body Mass	-0.00127917	0.00314835	-0.406297	0.694015
			Sex	0.0563093	0.0633937	0.888247	0.397525
			Group	-0.337665	0.0738952	-4.56951	0.00134784
		log(Proportion >2)	(Intercept)	2.42844	1.08764	2.23276	0.0524601
			Age	0.0335741	0.0155492	2.15921	0.0591431
			Body Mass	-0.0210263	0.01521	-1.3824	0.200186
			Sex	-0.264094	0.306261	-0.862317	0.410901
			Group	-2.75088	0.356995	-7.70565	2.9826e-05
		log(IQR)	(Intercept)	-0.548067	0.582977	-0.940117	0.371703
			Age	0.0157127	0.00833441	1.88528	0.0920266
			Body Mass	-0.00877281	0.00815258	-1.07608	0.309891
			Sex	0.0565687	0.164156	0.344602	0.738309
			Group	-0.969109	0.19135	-5.06459	0.000676812
		log(SD)	(Intercept)	-0.636601	0.37092	-1.71628	0.120245
			Age	0.010703	0.00530277	2.01838	0.0743157
			Body Mass	-0.00677585	0.00518709	-1.30629	0.223849
			Sex	0.0487988	0.104445	0.467222	0.651446
			Group	-0.84414	0.121746	-6.93359	6.80752e-05
	C	log(RMS)	(Intercept)	-1.08356	0.267954	-4.04385	0.00291172
			Age	-0.00200191	0.00383074	-0.522589	0.613879
			Body Mass	0.000417109	0.00374717	0.111313	0.913811
			Sex	0.375621	0.0754512	4.97832	0.000761183
			Group	-0.266905	0.0879501	-3.03474	0.0141379
		log(Proportion >2)	(Intercept)	2.65877	1.43388	1.85425	0.0966944
			Age	0.0253025	0.0204991	1.23432	0.248341
			Body Mass	-0.0443034	0.0200519	-2.20943	0.0544956
			Sex	0.617474	0.403756	1.52933	0.160537
			Group	-0.921298	0.47064	-1.95754	0.0819676
		log(IQR)	(Intercept)	-2.11138	0.447995	-4.71296	0.00109992
			Age	-0.00388661	0.00640466	-0.60684	0.558952
			Body Mass	-0.0016361	0.00626494	-0.261151	0.799854
			Sex	0.456127	0.126148	3.61582	0.00560818
			Group	-0.513983	0.147045	-3.49542	0.00677216
		log(SD)	(Intercept)	-1.13257	0.522216	-2.16877	0.0582298
			Age	-0.00151619	0.00746575	-0.203086	0.843585
			Body Mass	-0.0115647	0.00730288	-1.58358	0.147749
			Sex	0.49136	0.147047	3.34151	0.00863937
			Group	-0.472572	0.171406	-2.75703	0.0222199
	AP	log(RMS)	(Intercept)	-1.12107	0.266793	-4.20201	0.00229983
			Age	0.00107842	0.00381415	0.282742	0.78377
			Body Mass	-0.00699539	0.00373094	-1.87497	0.0935547
			Sex	-0.0904101	0.0751244	-1.20347	0.259493
			Group	-0.337635	0.0875692	-3.85563	0.00387282
		log(Proportion >2)	(Intercept)	2.58069	1.11051	2.32388	0.0451979
			Age	0.00654426	0.0158762	0.412206	0.689833
			Body Mass	-0.0226833	0.0155298	-1.46063	0.178129
			Sex	0.339431	0.312701	1.08548	0.305927
			Group	-1.87361	0.364502	-5.1402	0.000611135
		log(IQR)	(Intercept)	-2.19813	0.685943	-3.20454	0.0107527
			Age	0.00870562	0.00980643	0.887746	0.397781
			Body Mass	-0.0113245	0.00959249	-1.18056	0.268038
			Sex	0.00900029	0.19315	0.0465975	0.963852
			Group	-0.452423	0.225146	-2.00946	0.0753934
		log(SD)	(Intercept)	-1.6543	0.388118	-4.26237	0.00210381
			Age	-0.000431543	0.00554865	-0.0777744	0.939709
			Body Mass	-0.0129082	0.0054276	-2.37825	0.0413459
			Sex	0.160099	0.109287	1.46493	0.176979
			Group	-0.50684	0.127392	-3.9786	0.00321261
	ML	log(RMS)	(Intercept)	-3.40725	0.51471	-6.61976	9.70459e-05
			Age	0.00848261	0.00735844	1.15277	0.278701
			Body Mass	-0.00312556	0.00719791	-0.434232	0.674344
			Sex	0.27455	0.144934	1.89432	0.0907085
			Group	-0.719483	0.168943	-4.25874	0.00211506
		log(Proportion >2)	(Intercept)	4.01188	2.43503	1.64757	0.133846
			Age	-0.0169409	0.0348119	-0.486639	0.638145
			Body Mass	-0.0197462	0.0340525	-0.579875	0.576226
			Sex	-0.752264	0.685664	-1.09713	0.301069
			Group	-1.07821	0.799248	-1.34903	0.210287
		log(IQR)	(Intercept)	-3.91868	0.382656	-10.2407	2.93442e-06
			Age	-0.00283722	0.00547056	-0.518635	0.616525
			Body Mass	0.00808444	0.00535121	1.51077	0.165132
			Sex	-0.040753	0.107749	-0.37822	0.714034
			Group	-0.625208	0.125599	-4.97782	0.000761703
		log(SD)	(Intercept)	-3.43704	0.473617	-7.25699	4.78021e-05
			Age	0.00957391	0.00677097	1.41396	0.191018
			Body Mass	-0.00362296	0.00662326	-0.547006	0.597674
			Sex	0.266907	0.133363	2.00137	0.0763844
			Group	-0.739791	0.155455	-4.75888	0.00103129

## Sheet: model summary (forces)
Joint	Axis	Response	Model	Sum of Squares	DF	Mean Squares	F	P
L4/L5	VM	log(RMS)	Total	0.793	13	0.061
			Model	0.634	4	0.158	8.971	0.003
			Residual	0.159	9	0.018
		log(Proportion >2)	Total	37.191	13	2.861
			Model	33.209	4	8.302	18.764	0
			Residual	3.982	9	0.442
		log(IQR)	Total	6.071	13	0.467
			Model	5.3	4	1.325	15.45	0
			Residual	0.772	9	0.086
		log(SD)	Total	3.797	13	0.292
			Model	3.438	4	0.86	21.571	0
			Residual	0.359	9	0.04
	C	log(RMS)	Total	0.781	13	0.06
			Model	0.624	4	0.156	8.911	0.003
			Residual	0.157	9	0.017
		log(Proportion >2)	Total	36.097	13	2.777
			Model	32.412	4	8.103	19.791	0
			Residual	3.685	9	0.409
		log(IQR)	Total	6.055	13	0.466
			Model	5.293	4	1.323	15.619	0
			Residual	0.762	9	0.085
		log(SD)	Total	3.788	13	0.291
			Model	3.431	4	0.858	21.619	0
			Residual	0.357	9	0.04
	AP	log(RMS)	Total	1.989	13	0.153
			Model	1.687	4	0.422	12.559	0.001
			Residual	0.302	9	0.034
		log(Proportion >2)	Total	31.837	13	2.449
			Model	27.624	4	6.906	14.752	0.001
			Residual	4.213	9	0.468
		log(IQR)	Total	5.742	13	0.442
			Model	4.518	4	1.129	8.302	0.004
			Residual	1.224	9	0.136
		log(SD)	Total	3.707	13	0.285
			Model	3.321	4	0.83	19.352	0
			Residual	0.386	9	0.043
	ML	log(RMS)	Total	2.412	13	0.186
			Model	1.918	4	0.48	8.738	0.004
			Residual	0.494	9	0.055
		log(Proportion >2)	Total	34.539	13	2.657
			Model	14.823	4	3.706	1.692	0.235
			Residual	19.716	9	2.191
		log(IQR)	Total	2.206	13	0.17
			Model	1.789	4	0.447	9.637	0.003
			Residual	0.418	9	0.046
		log(SD)	Total	2.833	13	0.218
			Model	2.14	4	0.535	6.955	0.008
			Residual	0.692	9	0.077
L3/L4	VM	log(RMS)	Total	0.777	13	0.06
			Model	0.618	4	0.154	8.727	0.004
			Residual	0.159	9	0.018
		log(Proportion >2)	Total	36.653	13	2.819
			Model	32.176	4	8.044	16.171	0
			Residual	4.477	9	0.497
		log(IQR)	Total	6.058	13	0.466
			Model	5.281	4	1.32	15.294	0
			Residual	0.777	9	0.086
		log(SD)	Total	3.808	13	0.293
			Model	3.449	4	0.862	21.624	0
			Residual	0.359	9	0.04
	C	log(RMS)	Total	0.783	13	0.06
			Model	0.623	4	0.156	8.731	0.004
			Residual	0.16	9	0.018
		log(Proportion >2)	Total	36.756	13	2.827
			Model	32.912	4	8.228	19.262	0
			Residual	3.844	9	0.427
		log(IQR)	Total	6.06	13	0.466
			Model	5.283	4	1.321	15.281	0
			Residual	0.778	9	0.086
		log(SD)	Total	3.801	13	0.292
			Model	3.441	4	0.86	21.502	0
			Residual	0.36	9	0.04
	AP	log(RMS)	Total	0.257	13	0.02
			Model	0.105	4	0.026	1.559	0.266
			Residual	0.152	9	0.017
		log(Proportion >2)	Total	20.918	13	1.609
			Model	17.682	4	4.42	12.294	0.001
			Residual	3.236	9	0.36
		log(IQR)	Total	2.544	13	0.196
			Model	2.093	4	0.523	10.423	0.002
			Residual	0.452	9	0.05
		log(SD)	Total	2.506	13	0.193
			Model	2.255	4	0.564	20.212	0
			Residual	0.251	9	0.028
	ML	log(RMS)	Total	2.263	13	0.174
			Model	1.975	4	0.494	15.436	0
			Residual	0.288	9	0.032
		log(Proportion >2)	Total	31.364	13	2.413
			Model	17.125	4	4.281	2.706	0.099
			Residual	14.24	9	1.582
		log(IQR)	Total	2.674	13	0.206
			Model	2.45	4	0.613	24.588	0
			Residual	0.224	9	0.025
		log(SD)	Total	3.271	13	0.252
			Model	2.727	4	0.682	11.276	0.001
			Residual	0.544	9	0.06
L2/L3	VM	log(RMS)	Total	0.761	13	0.059
			Model	0.608	4	0.152	8.901	0.003
			Residual	0.154	9	0.017
		log(Proportion >2)	Total	36.75	13	2.827
			Model	32.94	4	8.235	19.453	0
			Residual	3.81	9	0.423
		log(IQR)	Total	6.017	13	0.463
			Model	5.22	4	1.305	14.73	0.001
			Residual	0.797	9	0.089
		log(SD)	Total	3.822	13	0.294
			Model	3.473	4	0.868	22.36	0
			Residual	0.349	9	0.039
	C	log(RMS)	Total	0.78	13	0.06
			Model	0.621	4	0.155	8.848	0.003
			Residual	0.158	9	0.018
		log(Proportion >2)	Total	36.157	13	2.781
			Model	31.994	4	7.998	17.291	0
			Residual	4.163	9	0.463
		log(IQR)	Total	6.053	13	0.466
			Model	5.257	4	1.314	14.849	0.001
			Residual	0.797	9	0.089
		log(SD)	Total	3.816	13	0.294
			Model	3.463	4	0.866	22.05	0
			Residual	0.353	9	0.039
	AP	log(RMS)	Total	0.249	13	0.019
			Model	0.143	4	0.036	3.044	0.076
			Residual	0.106	9	0.012
		log(Proportion >2)	Total	37.687	13	2.899
			Model	34.287	4	8.572	22.686	0
			Residual	3.401	9	0.378
		log(IQR)	Total	2.811	13	0.216
			Model	2.353	4	0.588	11.562	0.001
			Residual	0.458	9	0.051
		log(SD)	Total	3.129	13	0.241
			Model	2.821	4	0.705	20.59	0
			Residual	0.308	9	0.034
	ML	log(RMS)	Total	4.17	13	0.321
			Model	3.942	4	0.986	39.047	0
			Residual	0.227	9	0.025
		log(Proportion >2)	Total	34.757	13	2.674
			Model	19.708	4	4.927	2.947	0.082
			Residual	15.049	9	1.672
		log(IQR)	Total	4.547	13	0.35
			Model	4.261	4	1.065	33.48	0
			Residual	0.286	9	0.032
		log(SD)	Total	5.433	13	0.418
			Model	4.988	4	1.247	25.202	0
			Residual	0.445	9	0.049
L1/L2	VM	log(RMS)	Total	0.716	13	0.055
			Model	0.577	4	0.144	9.381	0.003
			Residual	0.138	9	0.015
		log(Proportion >2)	Total	38.153	13	2.935
			Model	34.675	4	8.669	22.431	0
			Residual	3.478	9	0.386
		log(IQR)	Total	6.079	13	0.468
			Model	5.298	4	1.324	15.262	0
			Residual	0.781	9	0.087
		log(SD)	Total	3.863	13	0.297
			Model	3.533	4	0.883	24.14	0
			Residual	0.329	9	0.037
	C	log(RMS)	Total	0.734	13	0.056
			Model	0.587	4	0.147	9.007	0.003
			Residual	0.147	9	0.016
		log(Proportion >2)	Total	37.251	13	2.865
			Model	33.574	4	8.393	20.543	0
			Residual	3.677	9	0.409
		log(IQR)	Total	6.015	13	0.463
			Model	5.224	4	1.306	14.86	0.001
			Residual	0.791	9	0.088
		log(SD)	Total	3.83	13	0.295
			Model	3.498	4	0.875	23.74	0
			Residual	0.332	9	0.037
	AP	log(RMS)	Total	0.648	13	0.05
			Model	0.29	4	0.073	1.824	0.208
			Residual	0.358	9	0.04
		log(Proportion >2)	Total	23.78	13	1.829
			Model	16.085	4	4.021	4.703	0.025
			Residual	7.695	9	0.855
		log(IQR)	Total	4.588	13	0.353
			Model	1.991	4	0.498	1.725	0.228
			Residual	2.597	9	0.289
		log(SD)	Total	3.611	13	0.278
			Model	2.743	4	0.686	7.112	0.007
			Residual	0.868	9	0.096
	ML	log(RMS)	Total	4.193	13	0.323
			Model	3.692	4	0.923	16.565	0
			Residual	0.501	9	0.056
		log(Proportion >2)	Total	43.172	13	3.321
			Model	35.949	4	8.987	11.198	0.002
			Residual	7.223	9	0.803
		log(IQR)	Total	6.77	13	0.521
			Model	5.992	4	1.498	17.324	0
			Residual	0.778	9	0.086
		log(SD)	Total	4.252	13	0.327
			Model	3.832	4	0.958	20.518	0
			Residual	0.42	9	0.047
T12/L1	VM	log(RMS)	Total	0.595	13	0.046
			Model	0.48	4	0.12	9.463	0.003
			Residual	0.114	9	0.013
		log(Proportion >2)	Total	37.512	13	2.886
			Model	34.845	4	8.711	29.402	0
			Residual	2.667	9	0.296
		log(IQR)	Total	5.62	13	0.432
			Model	4.854	4	1.213	14.255	0.001
			Residual	0.766	9	0.085
		log(SD)	Total	3.744	13	0.288
			Model	3.434	4	0.858	24.913	0
			Residual	0.31	9	0.034
	C	log(RMS)	Total	0.596	13	0.046
			Model	0.478	4	0.119	9.055	0.003
			Residual	0.119	9	0.013
		log(Proportion >2)	Total	36.07	13	2.775
			Model	33.217	4	8.304	26.199	0
			Residual	2.853	9	0.317
		log(IQR)	Total	5.544	13	0.426
			Model	4.8	4	1.2	14.517	0.001
			Residual	0.744	9	0.083
		log(SD)	Total	3.701	13	0.285
			Model	3.394	4	0.849	24.916	0
			Residual	0.307	9	0.034
	AP	log(RMS)	Total	1.526	13	0.117
			Model	0.758	4	0.19	2.221	0.147
			Residual	0.768	9	0.085
		log(Proportion >2)	Total	34.072	13	2.621
			Model	24.249	4	6.062	5.554	0.016
			Residual	9.824	9	1.092
		log(IQR)	Total	5.149	13	0.396
			Model	2.764	4	0.691	2.608	0.107
			Residual	2.385	9	0.265
		log(SD)	Total	4.06	13	0.312
			Model	3.281	4	0.82	9.48	0.003
			Residual	0.779	9	0.087
	ML	log(RMS)	Total	3.926	13	0.302
			Model	3.482	4	0.87	17.637	0
			Residual	0.444	9	0.049
		log(Proportion >2)	Total	39.778	13	3.06
			Model	34.82	4	8.705	15.8	0
			Residual	4.958	9	0.551
		log(IQR)	Total	6.524	13	0.502
			Model	5.912	4	1.478	21.708	0
			Residual	0.613	9	0.068
		log(SD)	Total	4.065	13	0.313
			Model	3.575	4	0.894	16.439	0
			Residual	0.489	9	0.054
T11/T12	VM	log(RMS)	Total	0.543	13	0.042
			Model	0.45	4	0.112	10.847	0.002
			Residual	0.093	9	0.01
		log(Proportion >2)	Total	33.24	13	2.557
			Model	31.017	4	7.754	31.405	0
			Residual	2.222	9	0.247
		log(IQR)	Total	5.324	13	0.41
			Model	4.616	4	1.154	14.67	0.001
			Residual	0.708	9	0.079
		log(SD)	Total	3.615	13	0.278
			Model	3.308	4	0.827	24.223	0
			Residual	0.307	9	0.034
	C	log(RMS)	Total	0.533	13	0.041
			Model	0.44	4	0.11	10.673	0.002
			Residual	0.093	9	0.01
		log(Proportion >2)	Total	32.86	13	2.528
			Model	30.953	4	7.738	36.525	0
			Residual	1.907	9	0.212
		log(IQR)	Total	5.202	13	0.4
			Model	4.513	4	1.128	14.744	0.001
			Residual	0.689	9	0.077
		log(SD)	Total	3.585	13	0.276
			Model	3.283	4	0.821	24.506	0
			Residual	0.301	9	0.033
	AP	log(RMS)	Total	3.804	13	0.293
			Model	2.47	4	0.618	4.169	0.035
			Residual	1.333	9	0.148
		log(Proportion >2)	Total	20.524	13	1.579
			Model	16.531	4	4.133	9.313	0.003
			Residual	3.994	9	0.444
		log(IQR)	Total	5.574	13	0.429
			Model	3.363	4	0.841	3.421	0.058
			Residual	2.211	9	0.246
		log(SD)	Total	4.292	13	0.33
			Model	3.504	4	0.876	10.005	0.002
			Residual	0.788	9	0.088
	ML	log(RMS)	Total	3.346	13	0.257
			Model	2.903	4	0.726	14.752	0.001
			Residual	0.443	9	0.049
		log(Proportion >2)	Total	35.845	13	2.757
			Model	28.143	4	7.036	8.222	0.004
			Residual	7.702	9	0.856
		log(IQR)	Total	5.589	13	0.43
			Model	4.928	4	1.232	16.763	0
			Residual	0.661	9	0.073
		log(SD)	Total	3.797	13	0.292
			Model	3.192	4	0.798	11.859	0.001
			Residual	0.605	9	0.067
T10/T11	VM	log(RMS)	Total	0.533	13	0.041
			Model	0.448	4	0.112	11.892	0.001
			Residual	0.085	9	0.009
		log(Proportion >2)	Total	30.696	13	2.361
			Model	28.346	4	7.086	27.136	0
			Residual	2.35	9	0.261
		log(IQR)	Total	5.069	13	0.39
			Model	4.354	4	1.089	13.703	0.001
			Residual	0.715	9	0.079
		log(SD)	Total	3.573	13	0.275
			Model	3.26	4	0.815	23.39	0
			Residual	0.314	9	0.035
	C	log(RMS)	Total	0.51	13	0.039
			Model	0.43	4	0.107	12.028	0.001
			Residual	0.08	9	0.009
		log(Proportion >2)	Total	29.595	13	2.277
			Model	27.257	4	6.814	26.231	0
			Residual	2.338	9	0.26
		log(IQR)	Total	4.887	13	0.376
			Model	4.177	4	1.044	13.23	0.001
			Residual	0.71	9	0.079
		log(SD)	Total	3.541	13	0.272
			Model	3.227	4	0.807	23.163	0
			Residual	0.313	9	0.035
	AP	log(RMS)	Total	2.814	13	0.216
			Model	2.181	4	0.545	7.755	0.005
			Residual	0.633	9	0.07
		log(Proportion >2)	Total	18.189	13	1.399
			Model	12.97	4	3.242	5.591	0.015
			Residual	5.22	9	0.58
		log(IQR)	Total	6.358	13	0.489
			Model	4.776	4	1.194	6.791	0.008
			Residual	1.582	9	0.176
		log(SD)	Total	4.294	13	0.33
			Model	3.742	4	0.935	15.237	0
			Residual	0.553	9	0.061
	ML	log(RMS)	Total	3.127	13	0.241
			Model	2.621	4	0.655	11.662	0.001
			Residual	0.506	9	0.056
		log(Proportion >2)	Total	36.465	13	2.805
			Model	26.521	4	6.63	6.001	0.012
			Residual	9.944	9	1.105
		log(IQR)	Total	4.217	13	0.324
			Model	3.472	4	0.868	10.479	0.002
			Residual	0.745	9	0.083
		log(SD)	Total	3.696	13	0.284
			Model	3.014	4	0.753	9.938	0.002
			Residual	0.682	9	0.076
T9/T10	VM	log(RMS)	Total	0.513	13	0.039
			Model	0.435	4	0.109	12.544	0.001
			Residual	0.078	9	0.009
		log(Proportion >2)	Total	26.038	13	2.003
			Model	23.968	4	5.992	26.06	0
			Residual	2.069	9	0.23
		log(IQR)	Total	4.722	13	0.363
			Model	4.019	4	1.005	12.862	0.001
			Residual	0.703	9	0.078
		log(SD)	Total	3.36	13	0.258
			Model	3.057	4	0.764	22.657	0
			Residual	0.304	9	0.034
	C	log(RMS)	Total	0.498	13	0.038
			Model	0.422	4	0.105	12.504	0.001
			Residual	0.076	9	0.008
		log(Proportion >2)	Total	24.773	13	1.906
			Model	22.551	4	5.638	22.832	0
			Residual	2.222	9	0.247
		log(IQR)	Total	4.565	13	0.351
			Model	3.846	4	0.961	12.035	0.001
			Residual	0.719	9	0.08
		log(SD)	Total	3.338	13	0.257
			Model	3.022	4	0.756	21.547	0
			Residual	0.316	9	0.035
	AP	log(RMS)	Total	1.996	13	0.154
			Model	1.565	4	0.391	8.176	0.005
			Residual	0.431	9	0.048
		log(Proportion >2)	Total	20.905	13	1.608
			Model	15.707	4	3.927	6.799	0.008
			Residual	5.198	9	0.578
		log(IQR)	Total	5.477	13	0.421
			Model	4.146	4	1.036	7.008	0.008
			Residual	1.331	9	0.148
		log(SD)	Total	3.799	13	0.292
			Model	3.368	4	0.842	17.572	0
			Residual	0.431	9	0.048
	ML	log(RMS)	Total	3.618	13	0.278
			Model	3.296	4	0.824	22.985	0
			Residual	0.323	9	0.036
		log(Proportion >2)	Total	37.473	13	2.883
			Model	30.985	4	7.746	10.746	0.002
			Residual	6.488	9	0.721
		log(IQR)	Total	4.28	13	0.329
			Model	3.633	4	0.908	12.618	0.001
			Residual	0.648	9	0.072
		log(SD)	Total	4.076	13	0.314
			Model	3.645	4	0.911	19.045	0
			Residual	0.431	9	0.048
T8/T9	VM	log(RMS)	Total	0.585	13	0.045
			Model	0.503	4	0.126	13.955	0.001
			Residual	0.081	9	0.009
		log(Proportion >2)	Total	24.649	13	1.896
			Model	22.422	4	5.606	22.656	0
			Residual	2.227	9	0.247
		log(IQR)	Total	4.13	13	0.318
			Model	3.399	4	0.85	10.455	0.002
			Residual	0.731	9	0.081
		log(SD)	Total	3.411	13	0.262
			Model	3.089	4	0.772	21.602	0
			Residual	0.322	9	0.036
	C	log(RMS)	Total	0.58	13	0.045
			Model	0.5	4	0.125	14.148	0.001
			Residual	0.08	9	0.009
		log(Proportion >2)	Total	23.633	13	1.818
			Model	21.193	4	5.298	19.541	0
			Residual	2.44	9	0.271
		log(IQR)	Total	3.945	13	0.303
			Model	3.179	4	0.795	9.344	0.003
			Residual	0.766	9	0.085
		log(SD)	Total	3.412	13	0.262
			Model	3.075	4	0.769	20.531	0
			Residual	0.337	9	0.037
	AP	log(RMS)	Total	1.175	13	0.09
			Model	0.898	4	0.225	7.319	0.007
			Residual	0.276	9	0.031
		log(Proportion >2)	Total	22.591	13	1.738
			Model	18.511	4	4.628	10.21	0.002
			Residual	4.08	9	0.453
		log(IQR)	Total	5.245	13	0.403
			Model	4.095	4	1.024	8.008	0.005
			Residual	1.151	9	0.128
		log(SD)	Total	3.429	13	0.264
			Model	3.085	4	0.771	20.142	0
			Residual	0.345	9	0.038
	ML	log(RMS)	Total	2.25	13	0.173
			Model	2.015	4	0.504	19.327	0
			Residual	0.235	9	0.026
		log(Proportion >2)	Total	24.145	13	1.857
			Model	17.795	4	4.449	6.305	0.011
			Residual	6.35	9	0.706
		log(IQR)	Total	2.893	13	0.223
			Model	2.411	4	0.603	11.256	0.001
			Residual	0.482	9	0.054
		log(SD)	Total	2.403	13	0.185
			Model	2.142	4	0.536	18.455	0
			Residual	0.261	9	0.029
T7/T8	VM	log(RMS)	Total	0.631	13	0.049
			Model	0.547	4	0.137	14.783	0.001
			Residual	0.083	9	0.009
		log(Proportion >2)	Total	24.144	13	1.857
			Model	21.684	4	5.421	19.84	0
			Residual	2.459	9	0.273
		log(IQR)	Total	3.945	13	0.303
			Model	3.221	4	0.805	9.998	0.002
			Residual	0.725	9	0.081
		log(SD)	Total	3.469	13	0.267
			Model	3.151	4	0.788	22.317	0
			Residual	0.318	9	0.035
	C	log(RMS)	Total	0.632	13	0.049
			Model	0.549	4	0.137	15.001	0.001
			Residual	0.082	9	0.009
		log(Proportion >2)	Total	22.854	13	1.758
			Model	20.246	4	5.062	17.466	0
			Residual	2.608	9	0.29
		log(IQR)	Total	3.719	13	0.286
			Model	2.871	4	0.718	7.612	0.006
			Residual	0.849	9	0.094
		log(SD)	Total	3.456	13	0.266
			Model	3.121	4	0.78	20.962	0
			Residual	0.335	9	0.037
	AP	log(RMS)	Total	0.957	13	0.074
			Model	0.732	4	0.183	7.347	0.007
			Residual	0.224	9	0.025
		log(Proportion >2)	Total	33.289	13	2.561
			Model	26.529	4	6.632	8.83	0.004
			Residual	6.76	9	0.751
		log(IQR)	Total	5.101	13	0.392
			Model	3.929	4	0.982	7.544	0.006
			Residual	1.172	9	0.13
		log(SD)	Total	3.323	13	0.256
			Model	2.995	4	0.749	20.544	0
			Residual	0.328	9	0.036
	ML	log(RMS)	Total	1.958	13	0.151
			Model	1.61	4	0.402	10.399	0.002
			Residual	0.348	9	0.039
		log(Proportion >2)	Total	10.589	13	0.815
			Model	7.206	4	1.802	4.794	0.024
			Residual	3.382	9	0.376
		log(IQR)	Total	2.566	13	0.197
			Model	1.753	4	0.438	4.845	0.023
			Residual	0.814	9	0.09
		log(SD)	Total	2.12	13	0.163
			Model	1.683	4	0.421	8.671	0.004
			Residual	0.437	9	0.049
T6/T7	VM	log(RMS)	Total	0.645	13	0.05
			Model	0.544	4	0.136	12.169	0.001
			Residual	0.101	9	0.011
		log(Proportion >2)	Total	24.192	13	1.861
			Model	21.944	4	5.486	21.973	0
			Residual	2.247	9	0.25
		log(IQR)	Total	3.599	13	0.277
			Model	3.022	4	0.755	11.779	0.001
			Residual	0.577	9	0.064
		log(SD)	Total	3.21	13	0.247
			Model	2.924	4	0.731	23.012	0
			Residual	0.286	9	0.032
	C	log(RMS)	Total	0.651	13	0.05
			Model	0.552	4	0.138	12.511	0.001
			Residual	0.099	9	0.011
		log(Proportion >2)	Total	22.653	13	1.743
			Model	20.666	4	5.167	23.408	0
			Residual	1.986	9	0.221
		log(IQR)	Total	3.372	13	0.259
			Model	2.762	4	0.69	10.182	0.002
			Residual	0.61	9	0.068
		log(SD)	Total	3.2	13	0.246
			Model	2.893	4	0.723	21.169	0
			Residual	0.307	9	0.034
	AP	log(RMS)	Total	0.755	13	0.058
			Model	0.569	4	0.142	6.867	0.008
			Residual	0.186	9	0.021
		log(Proportion >2)	Total	48.628	13	3.741
			Model	35.322	4	8.83	5.972	0.013
			Residual	13.307	9	1.479
		log(IQR)	Total	4.553	13	0.35
			Model	3.627	4	0.907	8.809	0.004
			Residual	0.926	9	0.103
		log(SD)	Total	3.037	13	0.234
			Model	2.747	4	0.687	21.292	0
			Residual	0.29	9	0.032
	ML	log(RMS)	Total	2.062	13	0.159
			Model	1.872	4	0.468	22.165	0
			Residual	0.19	9	0.021
		log(Proportion >2)	Total	11.156	13	0.858
			Model	9.267	4	2.317	11.039	0.002
			Residual	1.889	9	0.21
		log(IQR)	Total	1.959	13	0.151
			Model	1.253	4	0.313	3.999	0.039
			Residual	0.705	9	0.078
		log(SD)	Total	2.72	13	0.209
			Model	2.277	4	0.569	11.585	0.001
			Residual	0.442	9	0.049
T5/T6	VM	log(RMS)	Total	0.685	13	0.053
			Model	0.578	4	0.144	12.142	0.001
			Residual	0.107	9	0.012
		log(Proportion >2)	Total	21.49	13	1.653
			Model	19.554	4	4.889	22.735	0
			Residual	1.935	9	0.215
		log(IQR)	Total	3.5	13	0.269
			Model	2.705	4	0.676	7.654	0.006
			Residual	0.795	9	0.088
		log(SD)	Total	3.036	13	0.234
			Model	2.707	4	0.677	18.509	0
			Residual	0.329	9	0.037
	C	log(RMS)	Total	0.71	13	0.055
			Model	0.601	4	0.15	12.32	0.001
			Residual	0.11	9	0.012
		log(Proportion >2)	Total	20.128	13	1.548
			Model	18.239	4	4.56	21.729	0
			Residual	1.889	9	0.21
		log(IQR)	Total	3.369	13	0.259
			Model	2.501	4	0.625	6.48	0.01
			Residual	0.868	9	0.096
		log(SD)	Total	3.023	13	0.233
			Model	2.673	4	0.668	17.176	0
			Residual	0.35	9	0.039
	AP	log(RMS)	Total	0.669	13	0.051
			Model	0.508	4	0.127	7.083	0.007
			Residual	0.161	9	0.018
		log(Proportion >2)	Total	46.781	13	3.599
			Model	36.748	4	9.187	8.241	0.004
			Residual	10.033	9	1.115
		log(IQR)	Total	4.458	13	0.343
			Model	3.618	4	0.904	9.686	0.003
			Residual	0.84	9	0.093
		log(SD)	Total	3.005	13	0.231
			Model	2.76	4	0.69	25.325	0
			Residual	0.245	9	0.027
	ML	log(RMS)	Total	2.876	13	0.221
			Model	1.902	4	0.475	4.389	0.031
			Residual	0.975	9	0.108
		log(Proportion >2)	Total	58.086	13	4.468
			Model	55.135	4	13.784	42.037	0
			Residual	2.951	9	0.328
		log(IQR)	Total	2.088	13	0.161
			Model	1.069	4	0.267	2.36	0.131
			Residual	1.019	9	0.113
		log(SD)	Total	3.251	13	0.25
			Model	2.357	4	0.589	5.932	0.013
			Residual	0.894	9	0.099
T4/T5	VM	log(RMS)	Total	0.661	13	0.051
			Model	0.562	4	0.14	12.798	0.001
			Residual	0.099	9	0.011
		log(Proportion >2)	Total	20.663	13	1.589
			Model	18.555	4	4.639	19.798	0
			Residual	2.109	9	0.234
		log(IQR)	Total	3.089	13	0.238
			Model	2.23	4	0.558	5.841	0.013
			Residual	0.859	9	0.095
		log(SD)	Total	2.875	13	0.221
			Model	2.529	4	0.632	16.457	0
			Residual	0.346	9	0.038
	C	log(RMS)	Total	0.704	13	0.054
			Model	0.599	4	0.15	12.836	0.001
			Residual	0.105	9	0.012
		log(Proportion >2)	Total	19.485	13	1.499
			Model	17.623	4	4.406	21.291	0
			Residual	1.862	9	0.207
		log(IQR)	Total	3.009	13	0.231
			Model	2.079	4	0.52	5.033	0.021
			Residual	0.93	9	0.103
		log(SD)	Total	2.893	13	0.223
			Model	2.532	4	0.633	15.775	0
			Residual	0.361	9	0.04
	AP	log(RMS)	Total	0.552	13	0.042
			Model	0.422	4	0.106	7.324	0.007
			Residual	0.13	9	0.014
		log(Proportion >2)	Total	40.469	13	3.113
			Model	34.449	4	8.612	12.875	0.001
			Residual	6.02	9	0.669
		log(IQR)	Total	2.75	13	0.212
			Model	2.109	4	0.527	7.403	0.006
			Residual	0.641	9	0.071
		log(SD)	Total	2.336	13	0.18
			Model	2.119	4	0.53	22.052	0
			Residual	0.216	9	0.024
	ML	log(RMS)	Total	2.277	13	0.175
			Model	1.906	4	0.477	11.583	0.001
			Residual	0.37	9	0.041
		log(Proportion >2)	Total	15.505	13	1.193
			Model	12.583	4	3.146	9.69	0.003
			Residual	2.922	9	0.325
		log(IQR)	Total	2.184	13	0.168
			Model	1.672	4	0.418	7.338	0.007
			Residual	0.513	9	0.057
		log(SD)	Total	2.558	13	0.197
			Model	2.036	4	0.509	8.789	0.004
			Residual	0.521	9	0.058
T3/T4	VM	log(RMS)	Total	0.586	13	0.045
			Model	0.517	4	0.129	16.774	0
			Residual	0.069	9	0.008
		log(Proportion >2)	Total	20.528	13	1.579
			Model	18.009	4	4.502	16.083	0
			Residual	2.519	9	0.28
		log(IQR)	Total	2.778	13	0.214
			Model	1.983	4	0.496	5.613	0.015
			Residual	0.795	9	0.088
		log(SD)	Total	2.768	13	0.213
			Model	2.453	4	0.613	17.492	0
			Residual	0.316	9	0.035
	C	log(RMS)	Total	0.635	13	0.049
			Model	0.562	4	0.141	17.294	0
			Residual	0.073	9	0.008
		log(Proportion >2)	Total	19.591	13	1.507
			Model	17.08	4	4.27	15.305	0
			Residual	2.511	9	0.279
		log(IQR)	Total	2.707	13	0.208
			Model	1.888	4	0.472	5.187	0.019
			Residual	0.819	9	0.091
		log(SD)	Total	2.838	13	0.218
			Model	2.502	4	0.625	16.746	0
			Residual	0.336	9	0.037
	AP	log(RMS)	Total	0.576	13	0.044
			Model	0.453	4	0.113	8.249	0.004
			Residual	0.124	9	0.014
		log(Proportion >2)	Total	33.754	13	2.596
			Model	29.433	4	7.358	15.327	0
			Residual	4.321	9	0.48
		log(IQR)	Total	2.874	13	0.221
			Model	2.353	4	0.588	10.178	0.002
			Residual	0.52	9	0.058
		log(SD)	Total	2.331	13	0.179
			Model	2.164	4	0.541	29.129	0
			Residual	0.167	9	0.019
	ML	log(RMS)	Total	2.434	13	0.187
			Model	1.949	4	0.487	9.036	0.003
			Residual	0.485	9	0.054
		log(Proportion >2)	Total	9.494	13	0.73
			Model	5.903	4	1.476	3.698	0.048
			Residual	3.591	9	0.399
		log(IQR)	Total	1.998	13	0.154
			Model	1.582	4	0.396	8.567	0.004
			Residual	0.415	9	0.046
		log(SD)	Total	2.79	13	0.215
			Model	2.162	4	0.54	7.745	0.005
			Residual	0.628	9	0.07
T2/T3	VM	log(RMS)	Total	0.576	13	0.044
			Model	0.52	4	0.13	20.886	0
			Residual	0.056	9	0.006
		log(Proportion >2)	Total	19.23	13	1.479
			Model	15.932	4	3.983	10.868	0.002
			Residual	3.298	9	0.366
		log(IQR)	Total	2.286	13	0.176
			Model	1.724	4	0.431	6.898	0.008
			Residual	0.562	9	0.062
		log(SD)	Total	2.808	13	0.216
			Model	2.423	4	0.606	14.149	0.001
			Residual	0.385	9	0.043
	C	log(RMS)	Total	0.653	13	0.05
			Model	0.586	4	0.146	19.552	0
			Residual	0.067	9	0.007
		log(Proportion >2)	Total	18.548	13	1.427
			Model	15.155	4	3.789	10.047	0.002
			Residual	3.394	9	0.377
		log(IQR)	Total	2.408	13	0.185
			Model	1.812	4	0.453	6.848	0.008
			Residual	0.596	9	0.066
		log(SD)	Total	2.889	13	0.222
			Model	2.465	4	0.616	13.077	0.001
			Residual	0.424	9	0.047
	AP	log(RMS)	Total	0.814	13	0.063
			Model	0.669	4	0.167	10.386	0.002
			Residual	0.145	9	0.016
		log(Proportion >2)	Total	27.37	13	2.105
			Model	24.433	4	6.108	18.72	0
			Residual	2.937	9	0.326
		log(IQR)	Total	3.12	13	0.24
			Model	2.638	4	0.659	12.313	0.001
			Residual	0.482	9	0.054
		log(SD)	Total	2.269	13	0.175
			Model	2.099	4	0.525	27.779	0
			Residual	0.17	9	0.019
	ML	log(RMS)	Total	3.131	13	0.241
			Model	2.651	4	0.663	12.407	0.001
			Residual	0.481	9	0.053
		log(Proportion >2)	Total	15.152	13	1.166
			Model	9.491	4	2.373	3.772	0.045
			Residual	5.662	9	0.629
		log(IQR)	Total	2.742	13	0.211
			Model	2.313	4	0.578	12.147	0.001
			Residual	0.429	9	0.048
		log(SD)	Total	3.886	13	0.299
			Model	3.382	4	0.846	15.111	0
			Residual	0.504	9	0.056
T1/T2	VM	log(RMS)	Total	0.595	13	0.046
			Model	0.48	4	0.12	9.463	0.003
			Residual	0.114	9	0.013
		log(Proportion >2)	Total	37.512	13	2.886
			Model	34.845	4	8.711	29.402	0
			Residual	2.667	9	0.296
		log(IQR)	Total	5.62	13	0.432
			Model	4.854	4	1.213	14.255	0.001
			Residual	0.766	9	0.085
		log(SD)	Total	3.744	13	0.288
			Model	3.434	4	0.858	24.913	0
			Residual	0.31	9	0.034
	C	log(RMS)	Total	0.987	13	0.076
			Model	0.825	4	0.206	11.472	0.001
			Residual	0.162	9	0.018
		log(Proportion >2)	Total	17.662	13	1.359
			Model	13.027	4	3.257	6.325	0.01
			Residual	4.634	9	0.515
		log(IQR)	Total	2.356	13	0.181
			Model	1.904	4	0.476	9.469	0.003
			Residual	0.452	9	0.05
		log(SD)	Total	3.027	13	0.233
			Model	2.412	4	0.603	8.828	0.004
			Residual	0.615	9	0.068
	AP	log(RMS)	Total	0.845	13	0.065
			Model	0.684	4	0.171	9.595	0.003
			Residual	0.16	9	0.018
		log(Proportion >2)	Total	20.539	13	1.58
			Model	17.759	4	4.44	14.374	0.001
			Residual	2.78	9	0.309
		log(IQR)	Total	2.635	13	0.203
			Model	1.574	4	0.393	3.339	0.061
			Residual	1.061	9	0.118
		log(SD)	Total	2.179	13	0.168
			Model	1.84	4	0.46	12.19	0.001
			Residual	0.34	9	0.038
	ML	log(RMS)	Total	3.305	13	0.254
			Model	2.707	4	0.677	10.201	0.002
			Residual	0.597	9	0.066
		log(Proportion >2)	Total	20.867	13	1.605
			Model	7.502	4	1.875	1.263	0.353
			Residual	13.366	9	1.485
		log(IQR)	Total	1.33	13	0.102
			Model	1	4	0.25	6.818	0.008
			Residual	0.33	9	0.037
		log(SD)	Total	3.393	13	0.261
			Model	2.887	4	0.722	12.847	0.001
			Residual	0.506	9	0.056
